# Supplementary material for: Bis[μ-1,2-bis­(1H-imidazol-1-ylmethyl)benzene-κ2 N 3:N 3′]disilver(I) bis­(4-amino-2,5-dichloro­benzene­sulfonate) tetra­hydrate
Source: Acta Crystallogr Sect E Struct Rep Online. 2008 Jul 26;64(Pt 8):m1071. doi: 10.1107/S1600536808023052 (PMC2961981; doi:10.1107/S1600536808023052)
Supplement: Supplementary file 1 [file e-64-m1071-sup1.cif]

##############################################################################
###                                                                        ###
###        Electronic paper (Acta Crystallographica Section E)             ###
###                                                                        ###
##############################################################################
#                                                                            #
# This CIF contains the data in a paper accepted for publication in Acta     #
# Crystallographica Section E. It conforms to the requirements of Notes      #
# for Authors for Section E, and has been peer reviewed under the auspices   #
# of the IUCr Commission on Journals.                                        #
#                                                                            #
# Full details of the Crystallographic Information File format               #
# are given in the paper "The Crystallographic Information File (CIF):       #
# a New Standard Archive File for Crystallography" by S. R. Hall, F. H.      #
# Allen and I. D. Brown [Acta Cryst. (1991), A47, 655-685].                  #
#                                                                            #
# The current version of the core CIF dictionary is obtainable from          #
# ftp://ftp.iucr.org/pub/cif_core.dic. The current version number is 2.4.    #
#                                                                            #
# Software is freely available for graphical display of the structure(s) in  #
# this CIF.  For information consult the CIF home page http://www.iucr.org/  #
# cif/home.html                                                              #
#                                                                            #
# This file may be used for bona fide research purposes within the           #
# scientific community so long as proper attribution is given to the journal # 
# article from which it was obtained.                                        #
#                                                                            #
##############################################################################
                                             
data_global
_audit_creation_method     'SHELXL97'
_journal_date_recd_electronic     2008-07-18
_journal_date_accepted     2008-07-22
_journal_name_full     'Acta Crystallographica, Section E'
_journal_year     2008
_journal_volume     64
_journal_issue      8
_journal_page_first     m1071
_journal_page_last     m1071
_journal_paper_category     QM
_journal_coeditor_code     CI2638
_publ_contact_author_name     'Hai-Yan Liu'
_publ_contact_author_address
;
Department of Chemistry and Pharmaceutical Engineering
Suihua University
Suihua 152061
People's Republic of China
;
_publ_contact_author_email     lhy4486@yahoo.com.cn
_publ_contact_author_fax     '?'
_publ_contact_author_phone     '+86-455-8398218'
_publ_section_title
;\
Bis[\m-1,2-bis(1<i>H</i>-imidazol-1-ylmethyl)benzene-\k^2^<i>N</i>^3^:\
<i>N</i>^3'^]disilver(I) bis(4-amino-2,5-dichlorobenzenesulfonate)
tetrahydrate
;
loop_
    _publ_author_name
    _publ_author_address
    'Hai-Yan Liu'
;
Department of Chemistry and Pharmaceutical Engineering
Suihua University
Suihua 152061
People's Republic of China
;
    'Yun-Chao Chi'
;
Department of Chemistry and Pharmaceutical Engineering
Suihua University
Suihua 152061
People's Republic of China
;
    'Guang-Hui Wang'
;
Department of Chemistry and Pharmaceutical Engineering
Suihua University
Suihua 152061
People's Republic of China
;
data_I
_audit_creation_method     SHELXL97
_chemical_name_systematic
;
Bis[\m-1,2-bis(1<i>H</i>-imidazol-1-ylmethyl)benzene-
\k^2^<i>N</i>^3^:<i>N</i>^3'^]disilver(I)
bis(4-amino-2,5-dichlorobenzenesulfonate) tetrahydrate
;
_chemical_name_common     ?
_chemical_formula_moiety     'C28 H28 Ag2 N8 2+ , 2C6 H4 Cl2 N O3 S - , 4H2 O'
_chemical_formula_sum     'C40 H44 Ag2 Cl4 N10 O10 S2'
_chemical_formula_iupac     '[Ag2 (C14 H14 N4)2] (C6 H4 Cl2 N1 O3 S)2 , 4H2 O'
_chemical_formula_weight     1246.51
_chemical_melting_point     ?
_symmetry_cell_setting     triclinic
_symmetry_space_group_name_H-M     'P -1'
_symmetry_space_group_name_hall     '-P 1'
loop_
    _symmetry_equiv_pos_as_xyz
    'x, y, z'
    '-x, -y, -z'
_cell_length_a     11.732(6)
_cell_length_b     14.598(6)
_cell_length_c     15.718(6)
_cell_angle_alpha     79.068(12)
_cell_angle_beta     72.843(19)
_cell_angle_gamma     70.991(17)
_cell_volume     2418.8(18)
_cell_formula_units_Z     2
_cell_measurement_reflns_used     10576
_cell_measurement_theta_min     3.0
_cell_measurement_theta_max     27.5
_cell_measurement_temperature     293(2)
_exptl_crystal_description     block
_exptl_crystal_colour     colourless
_exptl_crystal_size_max     0.348
_exptl_crystal_size_mid     0.254
_exptl_crystal_size_min     0.236
_exptl_crystal_density_diffrn     1.712
_exptl_crystal_density_meas     ?
_exptl_crystal_density_method     'not measured'
_exptl_crystal_F_000     1256
_exptl_absorpt_coefficient_mu     1.183
_exptl_absorpt_correction_type     multi-scan
_exptl_absorpt_process_details     '(ABSCOR; Higashi, 1995)'
_exptl_absorpt_correction_T_min     0.716
_exptl_absorpt_correction_T_max     0.753
_exptl_special_details
;
;
_diffrn_ambient_temperature     293(2)
_diffrn_radiation_type     MoK\a
_diffrn_radiation_wavelength     0.71069
_diffrn_radiation_source     'fine-focus sealed tube'
_diffrn_radiation_monochromator     graphite
_diffrn_measurement_device_type     'Rigaku R-AXIS RAPID'
_diffrn_measurement_method     \w
_diffrn_detector_area_resol_mean     10.0
_diffrn_reflns_number     19762
_diffrn_reflns_av_R_equivalents     0.0225
_diffrn_reflns_av_sigmaI/netI     0.0372
_diffrn_reflns_theta_min     3.03
_diffrn_reflns_theta_max     27.48
_diffrn_reflns_theta_full     25.00
_diffrn_measured_fraction_theta_max     0.954
_diffrn_measured_fraction_theta_full     0.964
_diffrn_reflns_limit_h_min     -15
_diffrn_reflns_limit_h_max     15
_diffrn_reflns_limit_k_min     -18
_diffrn_reflns_limit_k_max     18
_diffrn_reflns_limit_l_min     -20
_diffrn_reflns_limit_l_max     19
_diffrn_standards_number     0
_diffrn_standards_interval_count     .
_diffrn_standards_interval_time     .
_diffrn_standards_decay_%     ?
_refine_special_details
;
Refinement of <i>F</i>^2^ against ALL reflections. The weighted <i>R</i>-factor
<i>wR</i> and goodness of fit <i>S</i> are based on <i>F</i>^2^, conventional
<i>R</i>-factors <i>R</i> are based on <i>F</i>, with <i>F</i> set to zero for
negative <i>F</i>^2^. The threshold expression of <i>F</i>^2^ >
\s(<i>F</i>^2^) is used only for calculating <i>R</i>-factors(gt) <i>etc</i>.
and is not relevant to the choice of reflections for refinement.
<i>R</i>-factors based on <i>F</i>^2^ are statistically about twice as large
as those based on <i>F</i>, and <i>R</i>- factors based on ALL data will be
even larger.
;
_reflns_number_total     10576
_reflns_number_gt     6897
_reflns_threshold_expression     I>2\s(I)
_refine_ls_structure_factor_coef     Fsqd
_refine_ls_matrix_type     full
_refine_ls_R_factor_all     0.0743
_refine_ls_R_factor_gt     0.0438
_refine_ls_wR_factor_gt     0.1255
_refine_ls_wR_factor_ref     0.1523
_refine_ls_goodness_of_fit_ref     0.958
_refine_ls_restrained_S_all     0.958
_refine_ls_number_reflns     10576
_refine_ls_number_parameters     649
_refine_ls_number_restraints     13
_refine_ls_hydrogen_treatment     mixed
_refine_ls_weighting_scheme     calc
_refine_ls_weighting_details
               'calc w = 1/[\s^2^(Fo^2^)+(0.0975P)^2^] where P=(Fo^2^+2Fc^2^)/3'
_atom_sites_solution_hydrogens     geom
_atom_sites_solution_primary     direct
_atom_sites_solution_secondary     difmap
_refine_ls_shift/su_max     0.002
_refine_ls_shift/su_mean     0.000
_refine_diff_density_max     0.919
_refine_diff_density_min     -0.356
_refine_ls_extinction_method     none
_refine_ls_extinction_coef     ?
loop_
    _atom_type_symbol
    _atom_type_description
    _atom_type_scat_dispersion_real
    _atom_type_scat_dispersion_imag
    _atom_type_scat_source
    'C' 'C' 0.0033 0.0016
                         'International Tables Vol C Tables 4.2.6.8 and 6.1.1.4'
    'H' 'H' 0.0000 0.0000
                         'International Tables Vol C Tables 4.2.6.8 and 6.1.1.4'
    'N' 'N' 0.0061 0.0033
                         'International Tables Vol C Tables 4.2.6.8 and 6.1.1.4'
    'O' 'O' 0.0106 0.0060
                         'International Tables Vol C Tables 4.2.6.8 and 6.1.1.4'
    'S' 'S' 0.1246 0.1234
                         'International Tables Vol C Tables 4.2.6.8 and 6.1.1.4'
    'Ag' 'Ag' -0.8971 1.1015
                         'International Tables Vol C Tables 4.2.6.8 and 6.1.1.4'
    'Cl' 'Cl' 0.1484 0.1585
                         'International Tables Vol C Tables 4.2.6.8 and 6.1.1.4'
_computing_data_collection     'PROCESS-AUTO (Rigaku, 1998)'
_computing_cell_refinement     'PROCESS-AUTO (Rigaku, 1998)'
_computing_data_reduction     'PROCESS-AUTO (Rigaku, 1998)'
_computing_structure_solution     'SHELXS97 (Sheldrick, 2008)'
_computing_structure_refinement     'SHELXL97 (Sheldrick, 2008)'
_computing_molecular_graphics     'SHELXTL-Plus (Sheldrick, 2008)'
_computing_publication_material     'SHELXL97 (Sheldrick, 2008)'
loop_
    _atom_site_type_symbol
    _atom_site_label
    _atom_site_fract_x
    _atom_site_fract_y
    _atom_site_fract_z
    _atom_site_U_iso_or_equiv
    _atom_site_adp_type
    _atom_site_calc_flag
    _atom_site_refinement_flags
    _atom_site_occupancy
    _atom_site_disorder_assembly
    _atom_site_disorder_group
    C C1 0.8198(3) 0.6791(2) 0.2186(2) 0.0354(7) Uani d . 1 . .
    C C2 0.7330(3) 0.7577(2) 0.1876(2) 0.0366(7) Uani d . 1 . .
    H H2 0.7202 0.7590 0.1317 0.044 Uiso calc R 1 . .
    C C3 0.6652(3) 0.8340(2) 0.2383(2) 0.0388(7) Uani d . 1 . .
    C C4 0.6792(4) 0.8342(2) 0.3238(2) 0.0438(8) Uani d . 1 . .
    C C5 0.7666(3) 0.7540(2) 0.3548(2) 0.0427(8) Uani d . 1 . .
    H H5 0.7784 0.7516 0.4113 0.051 Uiso calc R 1 . .
    C C6 0.8349(3) 0.6793(2) 0.3037(2) 0.0356(7) Uani d . 1 . .
    C C7 0.3133(4) 0.2224(2) 0.3052(2) 0.0443(8) Uani d . 1 . .
    C C8 0.1970(4) 0.2875(2) 0.3230(2) 0.0475(9) Uani d . 1 . .
    C C9 0.1282(4) 0.3219(3) 0.2605(2) 0.0480(9) Uani d . 1 . .
    H H9 0.0505 0.3674 0.2751 0.058 Uiso calc R 1 . .
    C C10 0.1729(4) 0.2898(3) 0.1759(2) 0.0474(9) Uani d . 1 . .
    C C11 0.2901(4) 0.2236(2) 0.1576(2) 0.0470(9) Uani d . 1 . .
    C C12 0.3595(4) 0.1902(2) 0.2207(3) 0.0458(8) Uani d . 1 . .
    H H12 0.4380 0.1457 0.2062 0.055 Uiso calc R 1 . .
    C C13 0.4409(4) 0.3953(3) 0.8315(3) 0.0484(9) Uani d . 1 . .
    H H13 0.3734 0.4511 0.8355 0.058 Uiso calc R 1 . .
    C C14 0.5857(4) 0.2737(3) 0.8637(3) 0.0601(11) Uani d . 1 . .
    H H14 0.6393 0.2289 0.8953 0.072 Uiso calc R 1 . .
    C C15 0.5879(4) 0.2697(3) 0.7782(3) 0.0538(10) Uani d . 1 . .
    H H15 0.6413 0.2227 0.7406 0.065 Uiso calc R 1 . .
    C C16 0.2850(4) 0.5007(3) 1.1974(3) 0.0592(11) Uani d . 1 . .
    H H16 0.2168 0.5300 1.1731 0.071 Uiso calc R 1 . .
    C C17 0.2902(4) 0.5130(3) 1.2789(3) 0.0562(10) Uani d . 1 . .
    H H17 0.2282 0.5513 1.3207 0.067 Uiso calc R 1 . .
    C C18 0.4640(4) 0.4143(3) 1.2125(3) 0.0525(9) Uani d . 1 . .
    H H18 0.5443 0.3719 1.2019 0.063 Uiso calc R 1 . .
    C C19 0.4582(5) 0.4438(3) 1.3650(3) 0.0597(12) Uani d . 1 . .
    H H19A 0.5467 0.4372 1.3440 0.072 Uiso calc R 1 . .
    H H19B 0.4481 0.3839 1.4012 0.072 Uiso calc R 1 . .
    C C20 0.6035(4) 0.4727(3) 0.5778(2) 0.0473(9) Uani d . 1 . .
    C C21 0.7006(5) 0.4807(4) 0.5034(3) 0.0672(13) Uani d . 1 . .
    H H21 0.7272 0.5363 0.4912 0.081 Uiso calc R 1 . .
    C C22 0.7575(5) 0.4091(5) 0.4482(3) 0.0814(17) Uani d . 1 . .
    H H22 0.8223 0.4163 0.3988 0.098 Uiso calc R 1 . .
    C C23 0.7203(5) 0.3264(5) 0.4645(3) 0.0805(16) Uani d . 1 . .
    H H23 0.7600 0.2772 0.4268 0.097 Uiso calc R 1 . .
    C C24 0.6223(5) 0.3165(3) 0.5383(3) 0.0597(11) Uani d . 1 . .
    H H24 0.5958 0.2609 0.5494 0.072 Uiso calc R 1 . .
    C C25 0.5645(4) 0.3890(3) 0.5949(2) 0.0426(8) Uani d . 1 . .
    C C26 0.4588(4) 0.3750(3) 0.6729(2) 0.0513(9) Uani d . 1 . .
    H H26A 0.3906 0.4347 0.6767 0.062 Uiso calc R 1 . .
    H H26B 0.4293 0.3241 0.6629 0.062 Uiso calc R 1 . .
    C C27 0.9272(5) 0.2163(3) 0.6345(3) 0.0624(11) Uani d . 1 . .
    H H27 0.8772 0.2668 0.6042 0.075 Uiso calc R 1 . .
    C C28 0.9248(4) 0.2116(3) 0.7213(3) 0.0602(11) Uani d . 1 . .
    H H28 0.8742 0.2564 0.7616 0.072 Uiso calc R 1 . .
    C C29 1.0624(4) 0.0856(3) 0.6622(3) 0.0555(10) Uani d . 1 . .
    H H29 1.1252 0.0270 0.6561 0.067 Uiso calc R 1 . .
    C C30 1.2267(4) -0.0007(3) 0.2968(3) 0.0548(10) Uani d . 1 . .
    H H30 1.2907 -0.0338 0.3246 0.066 Uiso calc R 1 . .
    C C31 1.2282(4) -0.0092(3) 0.2127(3) 0.0529(9) Uani d . 1 . .
    H H31 1.2920 -0.0478 0.1721 0.064 Uiso calc R 1 . .
    C C32 1.0534(4) 0.0933(3) 0.2743(3) 0.0556(10) Uani d . 1 . .
    H H32 0.9746 0.1379 0.2823 0.067 Uiso calc R 1 . .
    C C33 1.0740(5) 0.0685(3) 0.1172(3) 0.0587(11) Uani d . 1 . .
    H H33A 1.1058 0.1188 0.0771 0.070 Uiso calc R 1 . .
    H H33B 0.9837 0.0920 0.1323 0.070 Uiso calc R 1 . .
    C C34 0.8843(4) 0.0216(3) 0.9298(2) 0.0479(9) Uani d . 1 . .
    C C35 0.7849(5) 0.0306(4) 1.0058(3) 0.0628(12) Uani d . 1 . .
    H H35 0.7457 -0.0184 1.0247 0.075 Uiso calc R 1 . .
    C C36 0.7438(5) 0.1089(4) 1.0529(3) 0.0759(14) Uani d . 1 . .
    H H36 0.6781 0.1127 1.1039 0.091 Uiso calc R 1 . .
    C C37 0.7994(6) 0.1817(4) 1.0251(3) 0.0802(15) Uani d . 1 . .
    H H37 0.7705 0.2360 1.0567 0.096 Uiso calc R 1 . .
    C C38 0.8985(5) 0.1757(4) 0.9501(3) 0.0682(13) Uani d . 1 . .
    H H38 0.9360 0.2257 0.9318 0.082 Uiso calc R 1 . .
    C C39 0.9421(4) 0.0953(3) 0.9020(2) 0.0525(10) Uani d . 1 . .
    C C40 1.0505(4) 0.0916(4) 0.8221(3) 0.0634(12) Uani d . 1 . .
    H H40A 1.0991 0.1308 0.8293 0.076 Uiso calc R 1 . .
    H H40B 1.1034 0.0249 0.8190 0.076 Uiso calc R 1 . .
    N N1 1.1171(3) 0.0505(2) 0.1992(2) 0.0470(7) Uani d . 1 . .
    N N2 1.1180(4) 0.0633(3) 0.3353(2) 0.0544(8) Uani d . 1 . .
    N N3 1.0130(4) 0.1370(3) 0.5975(2) 0.0584(9) Uani d . 1 . .
    N N4 1.0121(3) 0.1272(2) 0.7374(2) 0.0509(8) Uani d . 1 . .
    N N5 0.1005(4) 0.3204(3) 0.1159(3) 0.0668(11) Uani d D 1 . .
    H H5A 0.041(4) 0.371(3) 0.130(4) 0.100 Uiso d D 1 . .
    H H5B 0.140(6) 0.309(4) 0.066(4) 0.100 Uiso d . 1 . .
    N N6 0.6122(5) 0.9084(3) 0.3745(3) 0.0742(13) Uani d D 1 . .
    H H6A 0.622(6) 0.912(4) 0.424(3) 0.111 Uiso d D 1 . .
    H H6B 0.580(6) 0.960(3) 0.351(4) 0.111 Uiso d D 1 . .
    N N7 0.4956(3) 0.3487(2) 0.75842(19) 0.0425(7) Uani d . 1 . .
    N N8 0.4938(3) 0.3527(2) 0.8973(2) 0.0516(8) Uani d . 1 . .
    N N9 0.3948(3) 0.4387(2) 1.1558(2) 0.0516(8) Uani d . 1 . .
    N N10 0.4063(3) 0.4572(2) 1.2871(2) 0.0457(7) Uani d . 1 . .
    O O1 0.4075(4) 0.2441(2) 0.4284(2) 0.0799(11) Uani d . 1 . .
    O O2 0.5249(3) 0.1193(2) 0.3297(2) 0.0792(10) Uani d . 1 . .
    O O1W 0.2170(4) 0.5412(3) 0.9721(2) 0.0832(11) Uani d D 1 . .
    H H1A 0.169(7) 0.563(5) 1.016(4) 0.125 Uiso d D 1 . .
    H H1B 0.178(6) 0.515(4) 0.953(4) 0.125 Uiso d D 1 . .
    O O3 0.3444(3) 0.1006(2) 0.4441(2) 0.0727(10) Uani d . 1 . .
    O O2W 0.7688(5) 0.3506(4) 0.1994(4) 0.1072(15) Uani d D 1 . .
    H H2A 0.810(8) 0.375(6) 0.216(5) 0.161 Uiso d D 1 . .
    H H2B 0.794(8) 0.356(6) 0.144(2) 0.161 Uiso d D 1 . .
    O O4 1.0322(3) 0.5854(3) 0.1273(2) 0.0742(9) Uani d . 1 . .
    O O3W 0.7592(4) 0.1554(4) 0.2732(4) 0.1118(16) Uani d D 1 . .
    H H3A 0.691(5) 0.145(5) 0.285(6) 0.168 Uiso d D 1 . .
    H H3B 0.746(7) 0.214(3) 0.254(5) 0.168 Uiso d D 1 . .
    O O5 0.8507(3) 0.6085(2) 0.07362(17) 0.0578(7) Uani d . 1 . .
    O O4W 0.2819(6) 0.9250(4) 0.5166(4) 0.1301(19) Uani d D 1 . .
    H H4A 0.299(8) 0.963(6) 0.542(6) 0.195 Uiso d D 1 . .
    H H4B 0.354(5) 0.902(7) 0.480(5) 0.195 Uiso d D 1 . .
    O O6 0.8852(3) 0.49480(18) 0.2017(2) 0.0645(8) Uani d . 1 . .
    S S1 0.40489(11) 0.16866(7) 0.38332(8) 0.0534(3) Uani d . 1 . .
    S S2 0.90401(9) 0.58453(7) 0.15024(6) 0.0444(2) Uani d . 1 . .
    Ag Ag1 0.44041(4) 0.40061(3) 1.02509(2) 0.06083(13) Uani d . 1 . .
    Ag Ag2 1.06711(4) 0.09945(3) 0.46655(2) 0.06964(14) Uani d . 1 . .
    Cl Cl1 0.94358(9) 0.58423(6) 0.34728(6) 0.0462(2) Uani d . 1 . .
    Cl Cl2 0.55802(10) 0.93124(7) 0.19615(7) 0.0550(3) Uani d . 1 . .
    Cl Cl3 0.12837(12) 0.33250(8) 0.42796(7) 0.0687(3) Uani d . 1 . .
    Cl Cl4 0.35254(12) 0.17913(8) 0.05280(7) 0.0663(3) Uani d . 1 . .
loop_
    _atom_site_aniso_label
    _atom_site_aniso_U_11
    _atom_site_aniso_U_22
    _atom_site_aniso_U_33
    _atom_site_aniso_U_12
    _atom_site_aniso_U_13
    _atom_site_aniso_U_23
    C1 0.0315(18) 0.0399(16) 0.0357(15) -0.0105(14) -0.0085(13) -0.0052(14)
    C2 0.0325(18) 0.0433(17) 0.0334(15) -0.0118(14) -0.0083(13) -0.0006(14)
    C3 0.0345(19) 0.0360(16) 0.0422(17) -0.0089(14) -0.0091(14) 0.0014(15)
    C4 0.049(2) 0.0370(16) 0.0439(18) -0.0071(15) -0.0124(16) -0.0087(15)
    C5 0.048(2) 0.0433(17) 0.0387(17) -0.0096(16) -0.0154(16) -0.0070(15)
    C6 0.0338(18) 0.0354(15) 0.0388(16) -0.0109(13) -0.0118(14) -0.0005(14)
    C7 0.054(2) 0.0309(15) 0.049(2) -0.0136(15) -0.0180(17) 0.0035(15)
    C8 0.057(2) 0.0329(16) 0.0454(19) -0.0040(16) -0.0121(17) -0.0037(15)
    C9 0.052(2) 0.0379(17) 0.0407(18) 0.0017(16) -0.0082(17) -0.0048(15)
    C10 0.055(2) 0.0391(17) 0.0422(18) -0.0104(17) -0.0107(17) 0.0027(16)
    C11 0.059(3) 0.0356(16) 0.0442(19) -0.0200(17) -0.0040(17) -0.0021(15)
    C12 0.046(2) 0.0318(16) 0.053(2) -0.0083(15) -0.0046(17) -0.0069(16)
    C13 0.042(2) 0.0469(19) 0.048(2) -0.0110(16) -0.0016(17) -0.0048(17)
    C14 0.064(3) 0.058(2) 0.048(2) -0.006(2) -0.017(2) 0.0007(19)
    C15 0.058(3) 0.049(2) 0.0436(19) -0.0066(18) -0.0071(18) -0.0067(17)
    C16 0.053(3) 0.080(3) 0.055(2) -0.019(2) -0.022(2) -0.017(2)
    C17 0.048(2) 0.076(3) 0.052(2) -0.018(2) -0.0129(19) -0.022(2)
    C18 0.056(3) 0.050(2) 0.057(2) -0.0168(19) -0.019(2) -0.0073(19)
    C19 0.088(3) 0.047(2) 0.060(2) -0.021(2) -0.043(2) 0.0001(19)
    C20 0.059(3) 0.057(2) 0.0376(17) -0.0276(19) -0.0206(17) 0.0026(17)
    C21 0.079(3) 0.100(3) 0.041(2) -0.059(3) -0.018(2) 0.011(2)
    C22 0.065(3) 0.144(5) 0.043(2) -0.049(4) -0.009(2) -0.001(3)
    C23 0.081(4) 0.110(4) 0.047(2) -0.012(3) -0.015(2) -0.030(3)
    C24 0.073(3) 0.060(2) 0.051(2) -0.020(2) -0.017(2) -0.013(2)
    C25 0.048(2) 0.0498(19) 0.0366(16) -0.0219(17) -0.0159(16) 0.0032(16)
    C26 0.051(2) 0.064(2) 0.0449(19) -0.026(2) -0.0159(18) 0.0026(18)
    C27 0.075(3) 0.061(2) 0.049(2) -0.020(2) -0.017(2) 0.004(2)
    C28 0.063(3) 0.064(3) 0.047(2) -0.020(2) -0.005(2) -0.001(2)
    C29 0.054(3) 0.058(2) 0.053(2) -0.020(2) -0.0076(19) -0.004(2)
    C30 0.056(3) 0.056(2) 0.055(2) -0.0096(19) -0.022(2) -0.0115(19)
    C31 0.051(3) 0.057(2) 0.053(2) -0.0085(19) -0.0183(19) -0.0155(18)
    C32 0.050(3) 0.062(2) 0.058(2) -0.017(2) -0.015(2) -0.013(2)
    C33 0.074(3) 0.057(2) 0.054(2) -0.021(2) -0.033(2) 0.0028(19)
    C34 0.049(2) 0.064(2) 0.0389(17) -0.0257(19) -0.0177(17) 0.0020(17)
    C35 0.064(3) 0.086(3) 0.047(2) -0.035(3) -0.016(2) 0.002(2)
    C36 0.071(4) 0.108(4) 0.047(2) -0.024(3) -0.010(2) -0.013(3)
    C37 0.102(5) 0.089(4) 0.058(3) -0.020(3) -0.031(3) -0.025(3)
    C38 0.089(4) 0.076(3) 0.060(3) -0.042(3) -0.034(3) 0.002(2)
    C39 0.060(3) 0.069(2) 0.0423(19) -0.031(2) -0.0258(18) 0.0057(19)
    C40 0.054(3) 0.096(3) 0.051(2) -0.039(2) -0.017(2) 0.006(2)
    N1 0.052(2) 0.0457(16) 0.0515(17) -0.0198(15) -0.0194(15) -0.0032(14)
    N2 0.062(2) 0.060(2) 0.0488(18) -0.0249(18) -0.0172(17) -0.0071(16)
    N3 0.070(3) 0.0564(19) 0.0496(19) -0.0232(18) -0.0090(17) -0.0071(17)
    N4 0.050(2) 0.0619(19) 0.0448(17) -0.0266(17) -0.0124(15) 0.0048(16)
    N5 0.071(3) 0.068(2) 0.0485(19) 0.001(2) -0.023(2) -0.0029(19)
    N6 0.100(3) 0.0504(19) 0.061(2) 0.016(2) -0.036(2) -0.0224(18)
    N7 0.0403(18) 0.0440(15) 0.0406(15) -0.0167(13) -0.0046(13) 0.0010(13)
    N8 0.058(2) 0.0554(18) 0.0439(16) -0.0223(16) -0.0093(15) -0.0044(15)
    N9 0.058(2) 0.0583(19) 0.0448(17) -0.0223(17) -0.0136(16) -0.0088(15)
    N10 0.055(2) 0.0435(15) 0.0468(16) -0.0206(15) -0.0211(15) -0.0006(14)
    O1 0.116(3) 0.0512(16) 0.099(2) -0.0303(18) -0.061(2) -0.0044(17)
    O2 0.059(2) 0.0723(19) 0.103(3) -0.0016(17) -0.033(2) -0.0103(19)
    O1W 0.067(3) 0.118(3) 0.067(2) -0.034(2) 0.0094(17) -0.043(2)
    O3 0.098(3) 0.0560(16) 0.077(2) -0.0340(17) -0.046(2) 0.0235(16)
    O2W 0.092(3) 0.108(3) 0.131(4) -0.050(3) -0.020(3) -0.010(3)
    O4 0.0386(18) 0.113(3) 0.0653(18) -0.0073(17) -0.0007(14) -0.0401(18)
    O3W 0.069(3) 0.094(3) 0.165(5) -0.008(2) -0.041(3) -0.005(3)
    O5 0.067(2) 0.0644(16) 0.0407(13) -0.0052(14) -0.0208(13) -0.0158(12)
    O4W 0.188(6) 0.085(3) 0.127(4) -0.043(4) -0.051(4) -0.010(3)
    O6 0.095(2) 0.0394(13) 0.0644(17) -0.0098(14) -0.0358(17) -0.0090(13)
    S1 0.0593(7) 0.0375(4) 0.0692(6) -0.0130(4) -0.0298(5) 0.0011(4)
    S2 0.0410(5) 0.0485(5) 0.0396(4) -0.0005(4) -0.0116(4) -0.0141(4)
    Ag1 0.0758(3) 0.0704(2) 0.04346(17) -0.03161(18) -0.00942(15) -0.01273(15)
    Ag2 0.0871(3) 0.0778(2) 0.04749(19) -0.0295(2) -0.01030(17) -0.01494(17)
    Cl1 0.0453(5) 0.0444(4) 0.0475(5) -0.0044(4) -0.0209(4) -0.0021(4)
    Cl2 0.0497(6) 0.0453(5) 0.0618(6) 0.0019(4) -0.0213(5) -0.0022(4)
    Cl3 0.0803(8) 0.0638(6) 0.0436(5) 0.0058(5) -0.0142(5) -0.0120(5)
    Cl4 0.0791(8) 0.0626(6) 0.0467(5) -0.0158(6) 0.0014(5) -0.0164(5)
_geom_special_details
;
All e.s.d.'s (except the e.s.d. in the dihedral angle between two l.s. planes)
are estimated using the full covariance matrix. The cell e.s.d.'s are taken
into account individually in the estimation of e.s.d.'s in distances, angles
and torsion angles; correlations between e.s.d.'s in cell parameters are only
used when they are defined by crystal symmetry. An approximate (isotropic)
treatment of cell e.s.d.'s is used for estimating e.s.d.'s involving l.s.
planes.
;
loop_
    _geom_bond_atom_site_label_1
    _geom_bond_atom_site_label_2
    _geom_bond_site_symmetry_2
    _geom_bond_distance
    _geom_bond_publ_flag
    C1 C2 . 1.382(4) ?
    C1 C6 . 1.401(4) ?
    C1 S2 . 1.756(3) ?
    C2 C3 . 1.377(5) ?
    C2 H2 . 0.93 ?
    C3 C4 . 1.402(5) ?
    C3 Cl2 . 1.734(3) ?
    C4 N6 . 1.353(5) ?
    C4 C5 . 1.398(5) ?
    C5 C6 . 1.364(5) ?
    C5 H5 . 0.93 ?
    C6 Cl1 . 1.738(3) ?
    C7 C8 . 1.369(5) ?
    C7 C12 . 1.387(5) ?
    C7 S1 . 1.773(4) ?
    C8 C9 . 1.373(5) ?
    C8 Cl3 . 1.756(4) ?
    C9 C10 . 1.388(5) ?
    C9 H9 . 0.93 ?
    C10 N5 . 1.371(5) ?
    C10 C11 . 1.383(6) ?
    C11 C12 . 1.385(5) ?
    C11 Cl4 . 1.748(4) ?
    C12 H12 . 0.93 ?
    C13 N8 . 1.313(5) ?
    C13 N7 . 1.331(5) ?
    C13 H13 . 0.93 ?
    C14 C15 . 1.350(6) ?
    C14 N8 . 1.362(6) ?
    C14 H14 . 0.93 ?
    C15 N7 . 1.359(5) ?
    C15 H15 . 0.93 ?
    C16 C17 . 1.349(6) ?
    C16 N9 . 1.369(6) ?
    C16 H16 . 0.93 ?
    C17 N10 . 1.370(5) ?
    C17 H17 . 0.93 ?
    C18 N9 . 1.303(5) ?
    C18 N10 . 1.327(5) ?
    C18 H18 . 0.93 ?
    C19 N10 . 1.475(4) ?
    C19 C20 2_667 1.508(6) ?
    C19 H19A . 0.97 ?
    C19 H19B . 0.97 ?
    C20 C21 . 1.387(6) ?
    C20 C25 . 1.394(5) ?
    C20 C19 2_667 1.508(6) ?
    C21 C22 . 1.356(8) ?
    C21 H21 . 0.93 ?
    C22 C23 . 1.369(8) ?
    C22 H22 . 0.93 ?
    C23 C24 . 1.395(7) ?
    C23 H23 . 0.93 ?
    C24 C25 . 1.381(6) ?
    C24 H24 . 0.93 ?
    C25 C26 . 1.502(5) ?
    C26 N7 . 1.476(4) ?
    C26 H26A . 0.97 ?
    C26 H26B . 0.97 ?
    C27 C28 . 1.345(6) ?
    C27 N3 . 1.357(6) ?
    C27 H27 . 0.93 ?
    C28 N4 . 1.358(6) ?
    C28 H28 . 0.93 ?
    C29 N3 . 1.308(5) ?
    C29 N4 . 1.319(5) ?
    C29 H29 . 0.93 ?
    C30 C31 . 1.346(6) ?
    C30 N2 . 1.360(6) ?
    C30 H30 . 0.93 ?
    C31 N1 . 1.363(5) ?
    C31 H31 . 0.93 ?
    C32 N2 . 1.317(5) ?
    C32 N1 . 1.341(5) ?
    C32 H32 . 0.93 ?
    C33 N1 . 1.468(5) ?
    C33 C34 2_756 1.499(6) ?
    C33 H33A . 0.97 ?
    C33 H33B . 0.97 ?
    C34 C39 . 1.390(5) ?
    C34 C35 . 1.393(6) ?
    C34 C33 2_756 1.499(6) ?
    C35 C36 . 1.355(7) ?
    C35 H35 . 0.93 ?
    C36 C37 . 1.362(8) ?
    C36 H36 . 0.93 ?
    C37 C38 . 1.383(8) ?
    C37 H37 . 0.93 ?
    C38 C39 . 1.388(7) ?
    C38 H38 . 0.93 ?
    C39 C40 . 1.495(6) ?
    C40 N4 . 1.478(5) ?
    C40 H40A . 0.97 ?
    C40 H40B . 0.97 ?
    N2 Ag2 . 2.092(3) yes
    N3 Ag2 . 2.090(4) yes
    N5 H5A . 0.84(3) ?
    N5 H5B . 0.81(6) ?
    N6 H6A . 0.83(3) ?
    N6 H6B . 0.80(3) ?
    N8 Ag1 . 2.103(3) yes
    N9 Ag1 . 2.100(3) yes
    O1 S1 . 1.430(3) ?
    O2 S1 . 1.443(4) ?
    O1W H1A . 0.80(6) ?
    O1W H1B . 0.83(7) ?
    O3 S1 . 1.450(3) ?
    O2W H2A . 0.81(6) ?
    O2W H2B . 0.83(3) ?
    O4 S2 . 1.443(3) ?
    O3W H3A . 0.82(7) ?
    O3W H3B . 0.83(3) ?
    O5 S2 . 1.451(3) ?
    O4W H4A . 0.84(10) ?
    O4W H4B . 0.87(8) ?
    O6 S2 . 1.449(3) ?
loop_
    _geom_angle_atom_site_label_1
    _geom_angle_atom_site_label_2
    _geom_angle_atom_site_label_3
    _geom_angle_site_symmetry_1
    _geom_angle_site_symmetry_3
    _geom_angle
    _geom_angle_publ_flag
    C2 C1 C6 . . 117.7(3) ?
    C2 C1 S2 . . 118.7(2) ?
    C6 C1 S2 . . 123.6(2) ?
    C3 C2 C1 . . 121.0(3) ?
    C3 C2 H2 . . 119.5 ?
    C1 C2 H2 . . 119.5 ?
    C2 C3 C4 . . 121.5(3) ?
    C2 C3 Cl2 . . 119.2(3) ?
    C4 C3 Cl2 . . 119.3(3) ?
    N6 C4 C5 . . 121.0(3) ?
    N6 C4 C3 . . 122.0(3) ?
    C5 C4 C3 . . 117.1(3) ?
    C6 C5 C4 . . 121.2(3) ?
    C6 C5 H5 . . 119.4 ?
    C4 C5 H5 . . 119.4 ?
    C5 C6 C1 . . 121.6(3) ?
    C5 C6 Cl1 . . 117.6(2) ?
    C1 C6 Cl1 . . 120.8(3) ?
    C8 C7 C12 . . 117.2(3) ?
    C8 C7 S1 . . 125.6(3) ?
    C12 C7 S1 . . 117.1(3) ?
    C7 C8 C9 . . 122.4(4) ?
    C7 C8 Cl3 . . 121.2(3) ?
    C9 C8 Cl3 . . 116.4(3) ?
    C8 C9 C10 . . 121.0(4) ?
    C8 C9 H9 . . 119.5 ?
    C10 C9 H9 . . 119.5 ?
    N5 C10 C11 . . 122.6(4) ?
    N5 C10 C9 . . 120.5(4) ?
    C11 C10 C9 . . 116.9(3) ?
    C10 C11 C12 . . 121.7(4) ?
    C10 C11 Cl4 . . 119.6(3) ?
    C12 C11 Cl4 . . 118.6(3) ?
    C11 C12 C7 . . 120.8(4) ?
    C11 C12 H12 . . 119.6 ?
    C7 C12 H12 . . 119.6 ?
    N8 C13 N7 . . 111.7(3) ?
    N8 C13 H13 . . 124.2 ?
    N7 C13 H13 . . 124.2 ?
    C15 C14 N8 . . 110.5(4) ?
    C15 C14 H14 . . 124.8 ?
    N8 C14 H14 . . 124.8 ?
    C14 C15 N7 . . 105.4(4) ?
    C14 C15 H15 . . 127.3 ?
    N7 C15 H15 . . 127.3 ?
    C17 C16 N9 . . 110.0(4) ?
    C17 C16 H16 . . 125.0 ?
    N9 C16 H16 . . 125.0 ?
    C16 C17 N10 . . 105.4(4) ?
    C16 C17 H17 . . 127.3 ?
    N10 C17 H17 . . 127.3 ?
    N9 C18 N10 . . 111.9(4) ?
    N9 C18 H18 . . 124.0 ?
    N10 C18 H18 . . 124.0 ?
    N10 C19 C20 . 2_667 112.7(3) ?
    N10 C19 H19A . . 109.1 ?
    C20 C19 H19A 2_667 . 109.1 ?
    N10 C19 H19B . . 109.1 ?
    C20 C19 H19B 2_667 . 109.1 ?
    H19A C19 H19B . . 107.8 ?
    C21 C20 C25 . . 118.5(4) ?
    C21 C20 C19 . 2_667 118.8(4) ?
    C25 C20 C19 . 2_667 122.7(4) ?
    C22 C21 C20 . . 121.5(4) ?
    C22 C21 H21 . . 119.3 ?
    C20 C21 H21 . . 119.3 ?
    C21 C22 C23 . . 120.5(5) ?
    C21 C22 H22 . . 119.7 ?
    C23 C22 H22 . . 119.7 ?
    C22 C23 C24 . . 119.5(5) ?
    C22 C23 H23 . . 120.3 ?
    C24 C23 H23 . . 120.3 ?
    C25 C24 C23 . . 120.2(4) ?
    C25 C24 H24 . . 119.9 ?
    C23 C24 H24 . . 119.9 ?
    C24 C25 C20 . . 119.9(4) ?
    C24 C25 C26 . . 118.0(3) ?
    C20 C25 C26 . . 122.1(4) ?
    N7 C26 C25 . . 112.3(3) ?
    N7 C26 H26A . . 109.1 ?
    C25 C26 H26A . . 109.1 ?
    N7 C26 H26B . . 109.1 ?
    C25 C26 H26B . . 109.1 ?
    H26A C26 H26B . . 107.9 ?
    C28 C27 N3 . . 110.4(4) ?
    C28 C27 H27 . . 124.8 ?
    N3 C27 H27 . . 124.8 ?
    C27 C28 N4 . . 105.2(4) ?
    C27 C28 H28 . . 127.4 ?
    N4 C28 H28 . . 127.4 ?
    N3 C29 N4 . . 111.7(4) ?
    N3 C29 H29 . . 124.1 ?
    N4 C29 H29 . . 124.1 ?
    C31 C30 N2 . . 110.0(4) ?
    C31 C30 H30 . . 125.0 ?
    N2 C30 H30 . . 125.0 ?
    C30 C31 N1 . . 105.9(4) ?
    C30 C31 H31 . . 127.1 ?
    N1 C31 H31 . . 127.1 ?
    N2 C32 N1 . . 110.6(4) ?
    N2 C32 H32 . . 124.7 ?
    N1 C32 H32 . . 124.7 ?
    N1 C33 C34 . 2_756 112.0(3) ?
    N1 C33 H33A . . 109.2 ?
    C34 C33 H33A 2_756 . 109.2 ?
    N1 C33 H33B . . 109.2 ?
    C34 C33 H33B 2_756 . 109.2 ?
    H33A C33 H33B . . 107.9 ?
    C39 C34 C35 . . 118.6(4) ?
    C39 C34 C33 . 2_756 122.9(4) ?
    C35 C34 C33 . 2_756 118.5(4) ?
    C36 C35 C34 . . 121.9(4) ?
    C36 C35 H35 . . 119.1 ?
    C34 C35 H35 . . 119.1 ?
    C35 C36 C37 . . 119.5(5) ?
    C35 C36 H36 . . 120.2 ?
    C37 C36 H36 . . 120.2 ?
    C36 C37 C38 . . 120.5(5) ?
    C36 C37 H37 . . 119.7 ?
    C38 C37 H37 . . 119.7 ?
    C37 C38 C39 . . 120.3(4) ?
    C37 C38 H38 . . 119.8 ?
    C39 C38 H38 . . 119.8 ?
    C38 C39 C34 . . 119.1(4) ?
    C38 C39 C40 . . 118.3(4) ?
    C34 C39 C40 . . 122.6(4) ?
    N4 C40 C39 . . 112.6(3) ?
    N4 C40 H40A . . 109.1 ?
    C39 C40 H40A . . 109.1 ?
    N4 C40 H40B . . 109.1 ?
    C39 C40 H40B . . 109.1 ?
    H40A C40 H40B . . 107.8 ?
    C32 N1 C31 . . 107.6(3) ?
    C32 N1 C33 . . 125.1(4) ?
    C31 N1 C33 . . 127.3(4) ?
    C32 N2 C30 . . 105.9(3) ?
    C32 N2 Ag2 . . 128.8(3) ?
    C30 N2 Ag2 . . 125.3(3) ?
    C29 N3 C27 . . 104.9(4) ?
    C29 N3 Ag2 . . 124.5(3) ?
    C27 N3 Ag2 . . 130.6(3) ?
    C29 N4 C28 . . 107.8(3) ?
    C29 N4 C40 . . 125.9(4) ?
    C28 N4 C40 . . 126.2(4) ?
    C10 N5 H5A . . 112(4) ?
    C10 N5 H5B . . 113(4) ?
    H5A N5 H5B . . 126(5) ?
    C4 N6 H6A . . 124(5) ?
    C4 N6 H6B . . 120(5) ?
    H6A N6 H6B . . 113(6) ?
    C13 N7 C15 . . 107.5(3) ?
    C13 N7 C26 . . 126.3(3) ?
    C15 N7 C26 . . 126.1(4) ?
    C13 N8 C14 . . 104.8(3) ?
    C13 N8 Ag1 . . 125.4(3) ?
    C14 N8 Ag1 . . 129.8(3) ?
    C18 N9 C16 . . 105.3(3) ?
    C18 N9 Ag1 . . 128.8(3) ?
    C16 N9 Ag1 . . 125.8(3) ?
    C18 N10 C17 . . 107.4(3) ?
    C18 N10 C19 . . 125.5(4) ?
    C17 N10 C19 . . 127.1(4) ?
    H1A O1W H1B . . 104(5) ?
    H2A O2W H2B . . 104(6) ?
    H3A O3W H3B . . 105(4) ?
    H4A O4W H4B . . 101(4) ?
    O1 S1 O2 . . 113.8(2) ?
    O1 S1 O3 . . 112.0(2) ?
    O2 S1 O3 . . 111.8(2) ?
    O1 S1 C7 . . 108.49(17) ?
    O2 S1 C7 . . 104.3(2) ?
    O3 S1 C7 . . 105.73(18) ?
    O4 S2 O6 . . 112.7(2) ?
    O4 S2 O5 . . 113.29(19) ?
    O6 S2 O5 . . 111.49(18) ?
    O4 S2 C1 . . 105.88(18) ?
    O6 S2 C1 . . 107.38(17) ?
    O5 S2 C1 . . 105.46(16) ?
    N9 Ag1 N8 . . 175.91(13) yes
    N3 Ag2 N2 . . 178.95(15) yes
loop_
    _geom_torsion_atom_site_label_1
    _geom_torsion_atom_site_label_2
    _geom_torsion_atom_site_label_3
    _geom_torsion_atom_site_label_4
    _geom_torsion_site_symmetry_1
    _geom_torsion_site_symmetry_2
    _geom_torsion_site_symmetry_3
    _geom_torsion_site_symmetry_4
    _geom_torsion
    _geom_torsion_publ_flag
    C6 C1 C2 C3 . . . . 1.0(5) ?
    S2 C1 C2 C3 . . . . -179.5(3) ?
    C1 C2 C3 C4 . . . . -1.5(5) ?
    C1 C2 C3 Cl2 . . . . 179.6(3) ?
    C2 C3 C4 N6 . . . . -179.4(4) ?
    Cl2 C3 C4 N6 . . . . -0.5(6) ?
    C2 C3 C4 C5 . . . . 0.9(5) ?
    Cl2 C3 C4 C5 . . . . 179.8(3) ?
    N6 C4 C5 C6 . . . . -179.6(4) ?
    C3 C4 C5 C6 . . . . 0.1(5) ?
    C4 C5 C6 C1 . . . . -0.6(5) ?
    C4 C5 C6 Cl1 . . . . 178.6(3) ?
    C2 C1 C6 C5 . . . . 0.0(5) ?
    S2 C1 C6 C5 . . . . -179.4(3) ?
    C2 C1 C6 Cl1 . . . . -179.1(2) ?
    S2 C1 C6 Cl1 . . . . 1.5(4) ?
    C12 C7 C8 C9 . . . . -1.1(5) ?
    S1 C7 C8 C9 . . . . -176.0(3) ?
    C12 C7 C8 Cl3 . . . . 179.4(3) ?
    S1 C7 C8 Cl3 . . . . 4.5(5) ?
    C7 C8 C9 C10 . . . . 1.6(6) ?
    Cl3 C8 C9 C10 . . . . -178.9(3) ?
    C8 C9 C10 N5 . . . . 176.3(4) ?
    C8 C9 C10 C11 . . . . -1.3(6) ?
    N5 C10 C11 C12 . . . . -177.1(4) ?
    C9 C10 C11 C12 . . . . 0.5(5) ?
    N5 C10 C11 Cl4 . . . . 2.0(5) ?
    C9 C10 C11 Cl4 . . . . 179.6(3) ?
    C10 C11 C12 C7 . . . . 0.0(5) ?
    Cl4 C11 C12 C7 . . . . -179.1(3) ?
    C8 C7 C12 C11 . . . . 0.3(5) ?
    S1 C7 C12 C11 . . . . 175.7(3) ?
    N8 C14 C15 N7 . . . . 0.5(5) ?
    N9 C16 C17 N10 . . . . 0.1(5) ?
    C25 C20 C21 C22 . . . . -0.2(6) ?
    C19 C20 C21 C22 2_667 . . . -178.3(4) ?
    C20 C21 C22 C23 . . . . 0.0(7) ?
    C21 C22 C23 C24 . . . . 0.6(8) ?
    C22 C23 C24 C25 . . . . -0.8(7) ?
    C23 C24 C25 C20 . . . . 0.6(6) ?
    C23 C24 C25 C26 . . . . 179.5(4) ?
    C21 C20 C25 C24 . . . . -0.1(5) ?
    C19 C20 C25 C24 2_667 . . . 177.9(3) ?
    C21 C20 C25 C26 . . . . -179.0(3) ?
    C19 C20 C25 C26 2_667 . . . -1.0(5) ?
    C24 C25 C26 N7 . . . . 104.5(4) ?
    C20 C25 C26 N7 . . . . -76.6(4) ?
    N3 C27 C28 N4 . . . . 0.4(5) ?
    N2 C30 C31 N1 . . . . -0.5(5) ?
    C39 C34 C35 C36 . . . . -0.1(6) ?
    C33 C34 C35 C36 2_756 . . . 178.5(4) ?
    C34 C35 C36 C37 . . . . 1.0(7) ?
    C35 C36 C37 C38 . . . . -1.0(8) ?
    C36 C37 C38 C39 . . . . 0.3(7) ?
    C37 C38 C39 C34 . . . . 0.5(6) ?
    C37 C38 C39 C40 . . . . -179.2(4) ?
    C35 C34 C39 C38 . . . . -0.6(5) ?
    C33 C34 C39 C38 2_756 . . . -179.2(3) ?
    C35 C34 C39 C40 . . . . 179.1(4) ?
    C33 C34 C39 C40 2_756 . . . 0.5(5) ?
    C38 C39 C40 N4 . . . . -95.9(4) ?
    C34 C39 C40 N4 . . . . 84.4(5) ?
    N2 C32 N1 C31 . . . . -0.5(5) ?
    N2 C32 N1 C33 . . . . -178.8(3) ?
    C30 C31 N1 C32 . . . . 0.6(5) ?
    C30 C31 N1 C33 . . . . 178.9(4) ?
    C34 C33 N1 C32 2_756 . . . -145.3(4) ?
    C34 C33 N1 C31 2_756 . . . 36.7(6) ?
    N1 C32 N2 C30 . . . . 0.2(5) ?
    N1 C32 N2 Ag2 . . . . -177.8(2) ?
    C31 C30 N2 C32 . . . . 0.2(5) ?
    C31 C30 N2 Ag2 . . . . 178.3(3) ?
    N4 C29 N3 C27 . . . . 0.6(5) ?
    N4 C29 N3 Ag2 . . . . 178.8(3) ?
    C28 C27 N3 C29 . . . . -0.6(5) ?
    C28 C27 N3 Ag2 . . . . -178.6(3) ?
    N3 C29 N4 C28 . . . . -0.4(5) ?
    N3 C29 N4 C40 . . . . -176.5(3) ?
    C27 C28 N4 C29 . . . . 0.0(5) ?
    C27 C28 N4 C40 . . . . 176.1(4) ?
    C39 C40 N4 C29 . . . . -135.6(4) ?
    C39 C40 N4 C28 . . . . 49.0(6) ?
    N8 C13 N7 C15 . . . . 1.5(4) ?
    N8 C13 N7 C26 . . . . 178.6(3) ?
    C14 C15 N7 C13 . . . . -1.2(4) ?
    C14 C15 N7 C26 . . . . -178.3(4) ?
    C25 C26 N7 C13 . . . . 124.6(4) ?
    C25 C26 N7 C15 . . . . -58.8(5) ?
    N7 C13 N8 C14 . . . . -1.2(5) ?
    N7 C13 N8 Ag1 . . . . 179.5(2) ?
    C15 C14 N8 C13 . . . . 0.4(5) ?
    C15 C14 N8 Ag1 . . . . 179.7(3) ?
    N10 C18 N9 C16 . . . . -0.5(4) ?
    N10 C18 N9 Ag1 . . . . 175.9(2) ?
    C17 C16 N9 C18 . . . . 0.2(5) ?
    C17 C16 N9 Ag1 . . . . -176.3(3) ?
    N9 C18 N10 C17 . . . . 0.6(5) ?
    N9 C18 N10 C19 . . . . 178.9(3) ?
    C16 C17 N10 C18 . . . . -0.4(5) ?
    C16 C17 N10 C19 . . . . -178.7(4) ?
    C20 C19 N10 C18 2_667 . . . 157.7(4) ?
    C20 C19 N10 C17 2_667 . . . -24.3(6) ?
    C8 C7 S1 O1 . . . . -49.1(4) ?
    C12 C7 S1 O1 . . . . 135.9(3) ?
    C8 C7 S1 O2 . . . . -170.8(3) ?
    C12 C7 S1 O2 . . . . 14.2(3) ?
    C8 C7 S1 O3 . . . . 71.2(4) ?
    C12 C7 S1 O3 . . . . -103.8(3) ?
    C2 C1 S2 O4 . . . . 115.0(3) ?
    C6 C1 S2 O4 . . . . -65.6(3) ?
    C2 C1 S2 O6 . . . . -124.4(3) ?
    C6 C1 S2 O6 . . . . 55.1(3) ?
    C2 C1 S2 O5 . . . . -5.4(3) ?
    C6 C1 S2 O5 . . . . 174.1(3) ?
loop_
    _geom_hbond_atom_site_label_D
    _geom_hbond_atom_site_label_H
    _geom_hbond_atom_site_label_A
    _geom_hbond_site_symmetry_A
    _geom_hbond_distance_DH
    _geom_hbond_distance_HA
    _geom_hbond_distance_DA
    _geom_hbond_angle_DHA
    O2W H2A O6 . 0.81(6) 2.15(7) 2.868(5) 148(7)
    O3W H3A O2 . 0.82(7) 2.00(7) 2.819(6) 172(9)
    O1W H1A O4 1_456 0.80(6) 1.99(6) 2.762(5) 165(7)
    N6 H6B O2 1_565 0.80(3) 2.19(4) 2.928(5) 154(6)
    N5 H5B O5 2_665 0.81(6) 2.28(6) 2.913(5) 136(5)
