# Supplementary material for: Bis[μ-1,2-bis­(1H-imidazol-1-ylmethyl)benzene-κ2 N 3:N 3′]disilver(I) bis­(4-amino-2,5-dichloro­benzene­sulfonate) tetra­hydrate
Source: Acta Crystallogr Sect E Struct Rep Online. 2008 Jul 26;64(Pt 8):m1071. doi: 10.1107/S1600536808023052 (PMC2961981; doi:10.1107/S1600536808023052)
Supplement: Supplementary file 2 [file e-64-m1071-Isup2.hkl]

#
# h,k,l, Fc-squared, Fo-squared, sigma(Fo-squared) and status flag
#
data_I
_shelx_title ' p-1 in P-1'
_shelx_refln_list_code          4
_shelx_F_calc_maximum      530.53
_exptl_crystal_F_000      1256.00
_reflns_d_resolution_high  0.7701
 
loop_
 _symmetry_equiv_pos_as_xyz
 'x, y, z'
 '-x, -y, -z'
 
_cell_length_a    11.7320
_cell_length_b    14.5980
_cell_length_c    15.7180
_cell_angle_alpha  79.068
_cell_angle_beta   72.843
_cell_angle_gamma  70.991
 
_shelx_F_squared_multiplier     1.000
 
loop_
 _refln_index_h
 _refln_index_k
 _refln_index_l
 _refln_F_squared_calc
 _refln_F_squared_meas
 _refln_F_squared_sigma
 _refln_observed_status
   2   0   0    18539.75    20353.88    201.33 o
   3   0   0      493.67      508.53     21.18 o
   4   0   0     2072.39     2100.22     29.69 o
   5   0   0      508.20      532.73     30.56 o
   6   0   0    14603.67    14119.61    139.73 o
   7   0   0       40.48       40.55     16.86 o
   8   0   0     2246.72     2151.99     58.09 o
   9   0   0      148.56      130.58     25.53 o
  10   0   0      312.21      274.76     29.88 o
  11   0   0        1.69       13.49     21.52 o
  12   0   0        0.66       -8.76     26.35 o
  13   0   0        3.01        7.41     35.41 o
 -13   1   0        0.14       -3.29     35.41 o
 -12   1   0       57.76       20.59     35.41 o
 -11   1   0      237.58      222.94     46.99 o
 -10   1   0       29.70       20.59     20.86 o
  -9   1   0       79.09      103.26     25.94 o
  -8   1   0        0.19       -4.71     16.86 o
  -7   1   0      664.71      613.80     28.15 o
  -6   1   0      399.27      453.93     19.77 o
  -5   1   0      130.82      242.28     28.20 o
  -4   1   0        8.90       25.88     18.53 o
  -3   1   0    82532.22    90823.48   1037.01 o
  -2   1   0      552.06      525.39     14.26 o
   2   1   0      145.47      131.81     10.06 o
   3   1   0     6249.30     6131.63     64.27 o
   4   1   0       83.80       94.76     24.74 o
   5   1   0      690.08      602.31     46.94 o
   6   1   0      453.62      394.35     18.92 o
   7   1   0     7640.86     7935.98     85.59 o
   8   1   0       64.77       73.20     18.60 o
   9   1   0        0.63      -12.46     18.02 o
  10   1   0       19.16        3.96     28.41 o
  11   1   0       31.76       59.42     22.37 o
  12   1   0        0.19      -28.91     28.91 o
  13   1   0       28.54        7.37     24.03 o
  14   1   0       10.75       34.36     47.24 o
 -13   2   0        4.01        0.00     34.58 o
 -12   2   0      163.98      121.04     71.64 o
 -11   2   0        4.44       32.94     34.58 o
 -10   2   0       12.22       46.11     59.29 o
  -9   2   0       38.45       35.52     25.93 o
  -8   2   0       88.87      112.44     24.07 o
  -7   2   0       13.06       29.06     17.11 o
  -6   2   0     1191.74     1070.28     25.32 o
  -5   2   0     1064.35      987.40     26.91 o
  -4   2   0    20559.38    21812.97    210.19 o
  -3   2   0      349.95      306.69     16.59 o
  -2   2   0      275.64      250.32     20.59 o
  -1   2   0     1870.84     1802.49     25.53 o
   1   2   0      960.86     1095.76     12.79 o
   2   2   0    17888.99    20922.78    362.72 o
   3   2   0      104.05      107.59     12.51 o
   4   2   0    12865.81    13834.50    135.96 o
   5   2   0       49.81       48.98     18.12 o
   6   2   0    24561.73    25622.09    270.50 o
   7   2   0      104.71      119.43     17.17 o
   8   2   0     1326.90     1286.62     29.68 o
   9   2   0      318.71      344.75     28.80 o
  10   2   0       89.49       67.52     24.72 o
  11   2   0        3.69       -2.72     23.41 o
  12   2   0       30.85       -1.54     20.61 o
  13   2   0       12.82      -10.16     40.71 o
  14   2   0       25.51       20.90     39.52 o
 -13   3   0      106.05       93.05     44.47 o
 -12   3   0        9.69       18.12     37.88 o
 -11   3   0      256.94      264.32     41.17 o
 -10   3   0       89.03      115.28     36.23 o
  -9   3   0       68.61       95.52     59.29 o
  -8   3   0       70.59       60.93     28.00 o
  -7   3   0     1316.84     1371.83     70.81 o
  -6   3   0       85.72       78.23     25.53 o
  -5   3   0     6558.58     6521.56     97.99 o
  -4   3   0      346.04      294.79     23.06 o
  -3   3   0    15203.00    14490.71    192.68 o
  -2   3   0     1332.93       12.35     12.35 o
  -1   3   0     3948.39      125.16     12.35 o
   0   3   0     1006.43     1106.50     14.93 o
   1   3   0     1033.40     1079.91     24.70 o
   2   3   0      709.86      651.77     16.08 o
   3   3   0   281465.47   274213.97   3979.64 o
   4   3   0       32.90       35.78     14.49 o
   5   3   0    14929.11    14629.23    152.52 o
   6   3   0      627.74      687.18     23.30 o
   7   3   0        4.56       14.44     13.67 o
   8   3   0      664.31      721.66     63.82 o
   9   3   0     1825.45     1787.92     34.92 o
  10   3   0        4.72        0.61     16.59 o
  11   3   0      718.23      633.84     57.64 o
  12   3   0       49.71       63.85     29.42 o
  13   3   0       86.53       64.20     25.28 o
  14   3   0        6.15       16.01     31.54 o
 -12   4   0        0.71       42.82     38.70 o
 -11   4   0        6.22       12.35     60.11 o
 -10   4   0      302.87      289.85     40.35 o
  -9   4   0        1.79       34.58     31.29 o
  -8   4   0      534.22      462.77     37.05 o
  -7   4   0      199.24      149.04     28.82 o
  -6   4   0      141.79      107.87     26.35 o
  -5   4   0      208.52      235.50     44.47 o
  -4   4   0       48.04        7.41     31.29 o
  -3   4   0       95.49      122.75     11.26 o
  -2   4   0      122.39      109.52     13.17 o
  -1   4   0       95.19       80.85      8.43 o
   0   4   0    38181.95    45626.66    830.84 o
   1   4   0      244.03      260.24      8.53 o
   2   4   0   188187.63   211879.66   2796.32 o
   3   4   0       13.95       10.31     12.27 o
   4   4   0     2826.41     2970.40     43.96 o
   5   4   0      411.57      397.96     14.56 o
   6   4   0       93.70       73.70     22.71 o
   7   4   0       90.13       94.88     18.54 o
   8   4   0     2001.59     1947.28     33.48 o
   9   4   0       82.95       83.44     35.82 o
  10   4   0     1781.05     1723.75     36.09 o
  11   4   0       36.06       34.17     20.38 o
  12   4   0        8.75       30.40     21.52 o
  13   4   0        7.76       54.01     42.07 o
  14   4   0        6.79       21.88     24.37 o
 -12   5   0       12.50       11.53     37.05 o
 -11   5   0        9.79       29.64     36.23 o
 -10   5   0      165.47      209.97     69.17 o
  -9   5   0      332.58      359.02     39.52 o
  -8   5   0      160.22      163.86     59.29 o
  -7   5   0       11.93        7.41     25.53 o
  -6   5   0      304.96      322.78     29.64 o
  -5   5   0     4012.04     4029.04     69.99 o
  -4   5   0        7.24       25.67     11.26 o
  -3   5   0      197.98      144.09     11.67 o
  -2   5   0       96.24      100.46     23.06 o
  -1   5   0    13593.96    14482.53    132.19 o
   0   5   0        1.23       -3.29      6.99 o
   1   5   0    16533.24    19350.47    185.11 o
   2   5   0      160.03      190.35     13.01 o
   3   5   0     1704.82     1814.11     30.06 o
   4   5   0      302.33      369.35     15.57 o
   5   5   0      392.79      479.92     18.12 o
   6   5   0       14.83        2.98     13.66 o
   7   5   0     1994.40     2019.21     46.57 o
   8   5   0        3.64       24.66     18.82 o
   9   5   0     3254.95     3313.86     56.82 o
  10   5   0       23.99       14.78     27.58 o
  11   5   0      142.52      164.28     31.29 o
  12   5   0       17.16       16.06     25.42 o
  13   5   0       10.94        0.19     21.00 o
  14   5   0       11.77       16.49     29.54 o
 -11   6   0       77.66       93.24     23.11 o
 -10   6   0      414.76      362.95    100.46 o
  -9   6   0       59.16       64.37     19.33 o
  -8   6   0     1626.27     1566.36    117.75 o
  -7   6   0       42.61       44.02     17.65 o
  -6   6   0      552.17      555.32     23.34 o
  -5   6   0      181.28      198.70     28.00 o
  -4   6   0     3073.36     2885.61     56.82 o
  -3   6   0       29.90       52.78     12.14 o
  -2   6   0    34363.17    39536.15    559.93 o
  -1   6   0        1.65       -0.82      8.47 o
   0   6   0    10655.10    11054.76    106.63 o
   1   6   0      898.22      935.51     14.19 o
   2   6   0     3663.77     3905.50     31.75 o
   3   6   0      583.13      613.47     13.39 o
   4   6   0     1253.23      966.58     20.07 o
   5   6   0        3.10       13.55     12.27 o
   6   6   0    25641.45    26661.23    288.78 o
   7   6   0        5.55       -8.36     16.70 o
   8   6   0     7137.29     6989.95     93.87 o
   9   6   0       91.76       87.84     30.88 o
  10   6   0      779.19      783.08     37.88 o
  11   6   0      144.56      128.82     25.93 o
  12   6   0        9.63       22.23     28.00 o
  13   6   0       14.79        4.12     28.82 o
  14   6   0       29.26       31.93     24.29 o
 -11   7   0        5.91       27.46     28.68 o
 -10   7   0      119.55      115.04     29.28 o
  -9   7   0       95.46       80.28     34.97 o
  -8   7   0       45.17       12.15     22.94 o
  -7   7   0      193.14      153.43     18.12 o
  -6   7   0       72.78      120.77     34.58 o
  -5   7   0      962.25      970.42     34.97 o
  -4   7   0      117.12      157.08     15.25 o
  -3   7   0      706.08      712.33     16.22 o
  -2   7   0      258.06      270.08     15.65 o
  -1   7   0     1080.75     1025.32     24.70 o
   0   7   0      148.36      174.19     14.00 o
   1   7   0      779.97      714.37     13.01 o
   2   7   0     1289.81     1150.37     18.73 o
   3   7   0     1656.44     1616.43     23.91 o
   4   7   0      608.84      626.40     33.76 o
   5   7   0    33232.18    35929.83    369.13 o
   6   7   0        2.27        5.36     15.13 o
   7   7   0     1033.58     1099.00     24.16 o
   8   7   0      179.02      186.91     17.47 o
   9   7   0        2.89       13.59     15.14 o
  10   7   0       13.21       12.70     20.21 o
  11   7   0      144.08      134.23     25.38 o
  13   7   0      298.94      281.61     37.05 o
  14   7   0        0.03       -9.06     30.47 o
 -10   8   0        0.12      -18.87     19.33 o
  -9   8   0       67.89       56.71     22.11 o
  -8   8   0        3.49        5.77     21.82 o
  -7   8   0       93.32      108.35     24.33 o
  -6   8   0       51.97       69.04     15.54 o
  -5   8   0       41.42       55.37     24.22 o
  -4   8   0      390.84      397.16     29.23 o
  -3   8   0       93.39      105.96     11.86 o
  -2   8   0     1111.11     1054.81     35.41 o
  -1   8   0        3.06        6.59     13.39 o
   0   8   0      666.51      670.54     12.19 o
   1   8   0      212.26      197.67     32.94 o
   2   8   0     2933.86     2904.25     49.82 o
   3   8   0      175.06      135.11     11.82 o
   4   8   0    16143.43    16723.40    160.99 o
   5   8   0      171.42      168.18     13.09 o
   6   8   0      649.72      663.48     21.81 o
   7   8   0       24.85       13.17     18.12 o
   8   8   0       23.13       23.88     25.62 o
   9   8   0       98.39      114.92     29.64 o
  10   8   0      143.07      102.59     28.26 o
  11   8   0        0.26       -2.88     16.30 o
  12   8   0      161.04      165.09     31.29 o
  13   8   0       29.06       62.32     51.88 o
  14   8   0        0.05        7.41     30.47 o
 -10   9   0       38.27       20.90     45.70 o
  -9   9   0       22.77        7.53     19.88 o
  -8   9   0      467.58      432.34     23.89 o
  -7   9   0      483.02      527.53     29.48 o
  -6   9   0       41.57       28.37     15.38 o
  -5   9   0     1416.98     1362.78     33.61 o
  -4   9   0       58.25       36.34     12.63 o
  -3   9   0     2855.83     2730.35     34.70 o
  -2   9   0      396.65      477.59     30.47 o
  -1   9   0      199.20      181.81     13.59 o
   0   9   0       92.05       87.68      9.34 o
   1   9   0    17425.53    17759.18    169.36 o
   2   9   0       64.18       40.35     11.12 o
   3   9   0     9696.59    10356.11    102.66 o
   4   9   0      588.90      602.65     18.43 o
   5   9   0       33.18       42.99     19.50 o
   6   9   0       89.78       81.95     12.81 o
   7   9   0     1493.44     1410.17     39.59 o
   8   9   0       10.28       -1.96     15.78 o
   9   9   0     2994.39     2962.18     44.54 o
  10   9   0       10.83       22.20     20.86 o
  11   9   0      626.13      665.89     28.00 o
  12   9   0       17.68        6.30     22.14 o
  13   9   0       26.32       30.47     28.82 o
  14   9   0        4.24      -21.83     21.83 o
  -9  10   0       19.70       13.17     22.23 o
  -8  10   0      128.97      141.77     20.36 o
  -7  10   0      281.26      259.96     26.89 o
  -6  10   0      396.74      389.70     43.23 o
  -5  10   0       57.71       38.67     19.58 o
  -4  10   0       40.32       62.76     13.65 o
  -3  10   0        5.42        6.17     11.08 o
  -2  10   0     4047.64     3905.53     59.29 o
  -1  10   0      893.83      893.46     16.89 o
   0  10   0     3954.04     4274.65     41.56 o
   1  10   0      541.43      569.40     16.94 o
   2  10   0        1.69        4.19     10.38 o
   3  10   0      246.60      224.63     25.53 o
   4  10   0      627.71      616.97     17.80 o
   5  10   0      405.91      337.13     18.53 o
   6  10   0      232.94      212.42     67.93 o
   7  10   0       58.88       63.06     13.97 o
   8  10   0     4872.01     4776.31     65.86 o
   9  10   0       70.07       83.35     20.76 o
  10  10   0      818.13      781.33     42.21 o
  11  10   0       52.72       32.85     22.14 o
  12  10   0       35.99        1.85     16.59 o
  13  10   0        0.90      -11.53     27.17 o
  14  10   0        7.63       14.00     29.64 o
  -8  11   0       13.42       21.97     17.36 o
  -7  11   0       40.92       30.16     31.70 o
  -6  11   0      101.21       68.70     22.34 o
  -5  11   0      204.11      196.67     20.33 o
  -4  11   0        0.05       14.89     20.59 o
  -3  11   0        0.65       -0.91     12.83 o
  -2  11   0        5.68        9.06     14.00 o
  -1  11   0     1061.91      995.85     22.19 o
   0  11   0      108.07       93.78     10.40 o
   1  11   0       41.01       20.67     16.22 o
   2  11   0      165.66      150.62     18.76 o
   3  11   0     1793.08     1829.65     34.29 o
   4  11   0       52.49       75.75     13.10 o
   5  11   0       58.78       93.74     15.36 o
   6  11   0       30.12       15.09     15.04 o
   7  11   0     4915.34     4792.74     63.90 o
   8  11   0       48.20       66.39     16.47 o
   9  11   0      609.91      606.05     22.13 o
  10  11   0       25.27       16.83     19.38 o
  11  11   0       38.61       44.47     17.47 o
  12  11   0        0.05       -0.15     16.00 o
  13  11   0       29.25       25.53     28.00 o
  -7  12   0       36.32       53.29     17.79 o
  -6  12   0        9.88        2.51     19.16 o
  -5  12   0      304.91      329.23     30.06 o
  -4  12   0      102.31       89.40     17.32 o
  -3  12   0        1.25      -14.56     21.76 o
  -2  12   0      125.42      144.92     30.47 o
  -1  12   0        0.26        1.10     10.29 o
   0  12   0     3840.22     3814.66     48.28 o
   1  12   0      169.08      182.61     12.06 o
   2  12   0       88.85       76.60     13.70 o
   3  12   0      108.03      131.53     19.69 o
   4  12   0     4549.45     4501.58     54.80 o
   5  12   0       18.64       20.64      9.66 o
   6  12   0     4771.79     4783.72    100.83 o
   7  12   0        4.26       -2.47     17.29 o
   8  12   0       99.83      151.72     19.28 o
   9  12   0       33.86       29.64     14.56 o
  10  12   0      103.98      126.25     21.50 o
  11  12   0       52.20       50.64     17.47 o
  12  12   0      284.26      292.02     39.88 o
  13  12   0       26.85       33.50     24.36 o
  -7  13   0       42.67       14.62     16.75 o
  -6  13   0        0.58      -14.82     19.76 o
  -5  13   0      176.73      190.98     20.22 o
  -4  13   0      112.72       63.30     31.29 o
  -3  13   0      645.77      634.12     25.09 o
  -2  13   0       52.65       19.38     22.60 o
  -1  13   0        2.81       -8.39     19.19 o
   0  13   0        2.34       -8.27     13.59 o
   1  13   0     2033.42     1982.24     31.92 o
   2  13   0       34.63       26.94     10.43 o
   3  13   0     2123.33     2170.16     40.12 o
   4  13   0       10.34       14.63     18.33 o
   5  13   0       13.41       24.94     11.34 o
   6  13   0      200.51      234.18     18.90 o
   7  13   0      220.89      224.67     14.49 o
   8  13   0       66.78       53.75     17.16 o
   9  13   0      189.56      246.70     29.69 o
  10  13   0        1.07       17.73     26.49 o
  11  13   0      626.28      640.00     46.11 o
  12  13   0        0.02       13.17     30.86 o
  -6  14   0       13.50       14.82     20.59 o
  -5  14   0       44.59       29.44     20.10 o
  -4  14   0      125.84      128.36     25.11 o
  -3  14   0       61.54       47.26     14.24 o
  -2  14   0      232.86      286.48     13.56 o
  -1  14   0      130.55      129.68     32.11 o
   0  14   0      374.20      419.28     30.88 o
   1  14   0       29.05       37.64     18.60 o
   2  14   0      145.21      149.27     12.06 o
   3  14   0        9.80        9.74     10.18 o
   4  14   0      147.53      191.20     21.52 o
   5  14   0       83.88      128.72     26.35 o
   6  14   0        0.55        8.11     14.08 o
   7  14   0        7.77        3.59     10.72 o
   8  14   0        8.39        8.36     11.82 o
   9  14   0       25.46       28.72     17.90 o
  10  14   0      342.89      351.82     24.89 o
  11  14   0        6.45       15.65     16.30 o
  12  14   0      107.62      163.14     33.76 o
  -4  15   0       50.08       40.25     14.84 o
  -3  15   0       87.65       99.87     25.67 o
  -2  15   0      171.38      145.37     14.86 o
  -1  15   0      136.15      102.93     38.70 o
   0  15   0        1.01       -2.65     10.29 o
   1  15   0       16.82       10.70     10.29 o
   2  15   0       10.99       13.38     17.58 o
   3  15   0      472.34      518.17     15.69 o
   4  15   0        9.61        6.05     17.44 o
   5  15   0        0.52        1.24      9.90 o
   6  15   0        3.29        4.97     13.45 o
   7  15   0      174.47      149.49     25.54 o
   8  15   0        3.67       -3.89     11.51 o
   9  15   0      575.43      559.51     20.57 o
  10  15   0        4.85      -14.59     18.12 o
  11  15   0       77.57       60.52     17.47 o
  -3  16   0       23.57       21.48     20.81 o
  -2  16   0       18.66       42.49     18.95 o
  -1  16   0      102.00       75.66     19.32 o
   0  16   0      146.35      221.50     23.06 o
   1  16   0       18.13       38.24     19.78 o
   2  16   0      158.33      147.06     25.11 o
   3  16   0        0.65       16.09     14.00 o
   4  16   0      213.06      254.89     30.47 o
   5  16   0       38.89       50.31     11.65 o
   6  16   0      494.90      443.94     62.17 o
   7  16   0        0.08       16.08     21.69 o
   8  16   0      263.92      232.48     20.39 o
   9  16   0        0.09      -13.35     13.35 o
  10  16   0        0.01        7.16     11.95 o
  -1  17   0      139.85      134.29     19.76 o
   0  17   0      103.54      145.75     22.23 o
   1  17   0        0.58      -11.47     11.47 o
   2  17   0        3.01       -1.79      9.85 o
   3  17   0       71.31       72.12     19.93 o
   4  17   0        0.84       -9.39     12.44 o
   5  17   0        4.22       -6.18     11.06 o
   6  17   0       88.86       69.24     22.41 o
   7  17   0        3.74        3.98     20.86 o
   8  17   0       13.27       19.76     15.47 o
   9  17   0       13.92        0.26     11.73 o
   1  18   0      147.66       70.81     35.41 o
   2  18   0       74.31       65.83     21.33 o
   3  18   0       67.68       66.08     14.57 o
   4  18   0       20.83       34.19     16.06 o
   5  18   0       30.18       40.88     24.70 o
   6  18   0       24.53       47.00     25.11 o
   7  18   0       57.30       61.82     51.46 o
  -6 -18   1       25.32       12.44     16.06 o
  -5 -18   1       33.03       30.56     19.35 o
  -4 -18   1        2.17       27.17     21.41 o
  -3 -18   1        0.85       -9.18     18.28 o
  -2 -18   1        3.58       -4.23     10.29 o
  -1 -18   1        4.69        6.59     15.65 o
  -8 -17   1        5.73       16.08     15.15 o
  -7 -17   1        4.81        4.49     20.36 o
  -6 -17   1        0.75       -3.78     19.39 o
  -5 -17   1      100.61       80.68     28.41 o
  -4 -17   1      434.64      358.47     19.04 o
  -3 -17   1       35.01       27.33     10.76 o
  -2 -17   1        2.27       -8.65     10.48 o
  -1 -17   1       12.72       26.15     19.50 o
   0 -17   1       23.59       40.20     16.88 o
   1 -17   1        1.42      -13.68     15.96 o
 -10 -16   1        3.79        5.75     11.48 o
  -9 -16   1        4.34       14.03     18.06 o
  -8 -16   1       10.18       15.85     14.82 o
  -7 -16   1      657.47      672.39     32.22 o
  -6 -16   1        8.62       27.12     14.20 o
  -5 -16   1      959.79      919.39     93.05 o
  -4 -16   1       49.24       29.49     14.32 o
  -3 -16   1        4.73        2.02      9.59 o
  -2 -16   1       22.87       17.28     18.33 o
  -1 -16   1       72.84       65.75     11.65 o
   0 -16   1        1.28        1.15     16.47 o
   1 -16   1      317.58      344.69     28.41 o
   2 -16   1       44.22       29.68     30.47 o
   3 -16   1      183.60      218.09     25.40 o
 -11 -15   1       15.28       12.76     15.14 o
 -10 -15   1       41.42        8.16     16.61 o
  -9 -15   1      196.75      296.26     34.78 o
  -8 -15   1      899.55      847.39     21.53 o
  -7 -15   1       73.54       89.43     17.96 o
  -6 -15   1       12.43       36.00     15.81 o
  -5 -15   1       12.98        9.24     10.29 o
  -4 -15   1      187.84      193.87     16.30 o
  -3 -15   1       44.21       51.69     19.11 o
  -2 -15   1       17.50       12.54     10.18 o
  -1 -15   1      138.93      121.10     21.00 o
   0 -15   1       23.09       24.34     11.34 o
   1 -15   1      186.50      184.02     36.23 o
   2 -15   1       14.78       -1.57      9.82 o
   3 -15   1        0.27       -4.56     11.73 o
   4 -15   1        7.09       50.44     27.58 o
 -11 -14   1      146.27      134.55     25.11 o
 -10 -14   1      136.77      163.93     21.29 o
  -9 -14   1     1129.69     1052.33    123.10 o
  -8 -14   1       31.61       13.84     12.46 o
  -7 -14   1        1.62      -11.18     11.18 o
  -6 -14   1      272.83      317.14     42.82 o
  -5 -14   1      117.40      141.19     18.53 o
  -4 -14   1       89.57      104.00     14.65 o
  -3 -14   1       34.12       19.13     16.88 o
  -2 -14   1      104.27      110.31     12.35 o
  -1 -14   1      324.11      323.57     14.26 o
   0 -14   1      161.88      135.52     19.76 o
   1 -14   1       15.65       18.71     14.30 o
   2 -14   1      220.98      220.31     14.42 o
   3 -14   1      113.80       53.79     22.06 o
   4 -14   1        0.02       24.95     24.96 o
   5 -14   1        0.87       10.95     14.77 o
   6 -14   1      160.04      188.39     24.52 o
 -12 -13   1      355.17      311.19     27.65 o
 -11 -13   1       42.52       20.20     16.00 o
 -10 -13   1      277.29      321.08     32.02 o
  -9 -13   1       52.05       45.61     17.26 o
  -8 -13   1       12.87        5.76     11.65 o
  -7 -13   1      142.57      188.15     47.65 o
  -6 -13   1      401.83      428.49     15.32 o
  -5 -13   1       32.70       45.26     11.67 o
  -4 -13   1     1579.45     1551.98     44.47 o
  -3 -13   1      134.21      135.51     33.76 o
  -2 -13   1     3467.00     3451.84     70.81 o
  -1 -13   1       23.26       18.25     20.17 o
   0 -13   1       52.60       45.35     11.06 o
   1 -13   1       64.25       70.35     10.13 o
   2 -13   1       94.40       76.53     12.58 o
   3 -13   1      193.29      271.01     21.00 o
   4 -13   1      260.34      277.34     17.69 o
   5 -13   1        9.13       -4.87     13.94 o
   6 -13   1      120.37      118.57     23.29 o
   7 -13   1      169.06      210.56     55.58 o
 -13 -12   1       94.98       71.01     20.66 o
 -12 -12   1        8.69       -4.12     41.17 o
 -11 -12   1      191.53      195.02     37.05 o
 -10 -12   1       40.08       56.80     27.65 o
  -9 -12   1       22.41       12.62     18.94 o
  -8 -12   1       84.42       82.82     16.70 o
  -7 -12   1       64.18      140.95     81.11 o
  -6 -12   1       77.52       91.84     14.85 o
  -5 -12   1     2456.21     2387.39     51.76 o
  -4 -12   1      194.68      187.47     16.91 o
  -3 -12   1     1165.40     1182.61     24.49 o
  -2 -12   1       13.77        6.16     11.85 o
  -1 -12   1       22.63       44.30     18.33 o
   0 -12   1        2.75       11.44     12.82 o
   1 -12   1      364.00      338.52     31.66 o
   2 -12   1      311.65      291.32     15.42 o
   3 -12   1      305.59      332.33     27.58 o
   4 -12   1      387.55      407.30     18.60 o
   5 -12   1       79.69       99.21     20.55 o
   6 -12   1       62.96       75.10     18.12 o
   7 -12   1        7.85       21.41     37.88 o
 -12 -11   1        3.02       17.79     30.84 o
 -11 -11   1       70.82       48.58     17.47 o
 -10 -11   1      204.45      177.06     22.14 o
  -9 -11   1      116.87      103.36     16.30 o
  -8 -11   1       81.66      130.87     35.41 o
  -7 -11   1      749.06      731.71     32.11 o
  -6 -11   1     6591.77     6548.60    101.28 o
  -5 -11   1        2.46       10.33     11.43 o
  -4 -11   1     1901.80     1891.70     40.76 o
  -3 -11   1      110.48      108.02     33.76 o
  -2 -11   1       20.51       13.14     11.94 o
  -1 -11   1       98.52       89.40     12.92 o
   0 -11   1      210.66      204.12     11.57 o
   1 -11   1       34.99       42.83     12.73 o
   2 -11   1     1013.22     1039.21     35.82 o
   3 -11   1        2.56       16.79     11.34 o
   4 -11   1       14.36        4.50     12.43 o
   5 -11   1      118.68       90.88     19.94 o
   6 -11   1        2.60        8.05     17.75 o
   7 -11   1       26.18        2.93     26.90 o
   8 -11   1        2.80       12.62     23.88 o
 -13 -10   1       94.77       69.17     29.64 o
 -12 -10   1       49.24       42.82     26.35 o
 -11 -10   1       21.88       28.41     16.89 o
 -10 -10   1       48.37       58.69     20.66 o
  -9 -10   1     2633.76     2575.54     45.97 o
  -8 -10   1      302.10      276.05     35.82 o
  -7 -10   1     8390.17     8462.00     97.83 o
  -6 -10   1       54.65       75.53     11.65 o
  -5 -10   1      298.09      255.05     15.57 o
  -4 -10   1      138.25      139.47     10.35 o
  -3 -10   1     3685.27     3771.76     58.05 o
  -2 -10   1        1.71       -5.19     15.36 o
  -1 -10   1     3899.75     3795.89     44.71 o
   0 -10   1       25.45       29.38     11.06 o
   1 -10   1     7205.33     7146.93     71.89 o
   2 -10   1       93.27       81.85     21.52 o
   3 -10   1        0.78        1.65     13.70 o
   4 -10   1       32.00       37.73     26.35 o
   5 -10   1       13.97       14.18     13.24 o
   6 -10   1        4.10        4.98     16.88 o
   7 -10   1      189.00      177.84     22.43 o
   8 -10   1       18.23       -5.32     22.08 o
   9 -10   1       51.50       60.71     19.98 o
 -13  -9   1       24.35       11.40     19.19 o
 -12  -9   1       54.99       51.83     18.92 o
 -11  -9   1      295.25      270.83     26.68 o
 -10  -9   1     1333.09     1270.06     29.69 o
  -9  -9   1      117.07      106.43     20.02 o
  -8  -9   1      272.72      235.42     16.89 o
  -7  -9   1       13.27       -1.69     11.34 o
  -6  -9   1     1083.26     1213.81     32.61 o
  -5  -9   1      421.64      413.18     16.31 o
  -4  -9   1      371.51      343.11     11.74 o
  -3  -9   1      279.59      288.09     20.74 o
  -2  -9   1     3176.00     3120.15     43.30 o
  -1  -9   1     1467.85     1397.71     38.29 o
   0  -9   1     4388.20     4744.65     41.59 o
   1  -9   1      103.17       86.45     12.92 o
   2  -9   1        0.10        0.82     13.17 o
   3  -9   1        4.30       13.65     11.02 o
   4  -9   1      378.75      397.60     29.23 o
   5  -9   1       12.94       14.00     13.59 o
   6  -9   1      195.55      243.88     40.76 o
   7  -9   1        1.26       -4.70     17.37 o
   8  -9   1      124.69       94.17     25.53 o
   9  -9   1       46.88       60.41     63.82 o
  10  -9   1       31.13       26.94     35.39 o
 -14  -8   1        7.25      -22.13     22.13 o
 -13  -8   1        3.96      -25.53     28.82 o
 -12  -8   1       53.95       68.72     22.64 o
 -11  -8   1      219.26      173.22     20.38 o
 -10  -8   1       16.40        6.18     15.14 o
  -9  -8   1      783.44      786.59     38.42 o
  -8  -8   1     1113.97     1097.69     29.30 o
  -7  -8   1      801.98      823.68     24.56 o
  -6  -8   1      467.00      439.15     15.72 o
  -5  -8   1       92.58      175.16     40.76 o
  -4  -8   1      876.26      866.68     26.20 o
  -3  -8   1    16909.61    18159.21    171.74 o
  -2  -8   1      826.06      777.07     46.52 o
  -1  -8   1     8956.06     8277.44     75.69 o
   0  -8   1      737.77      725.94     13.20 o
   1  -8   1        4.46        1.38      9.85 o
   2  -8   1      134.33      149.04     15.65 o
   3  -8   1      428.56      434.11     15.36 o
   4  -8   1      111.40      126.82     21.00 o
   5  -8   1      234.78      250.97     35.82 o
   6  -8   1      112.17       95.97     20.54 o
   7  -8   1       18.32       14.93     17.42 o
   8  -8   1       21.52       25.94     17.01 o
   9  -8   1        0.58        9.94     17.41 o
  10  -8   1        0.65       10.25     33.42 o
 -14  -7   1       36.92       24.70     32.94 o
 -13  -7   1        6.78       20.41     20.66 o
 -12  -7   1      102.95       99.27     20.66 o
 -11  -7   1        9.53       28.17     21.59 o
 -10  -7   1     1184.08     1143.97     34.58 o
  -9  -7   1      193.60      190.95     21.59 o
  -8  -7   1       51.57       68.74     14.84 o
  -7  -7   1      153.60      193.83     18.64 o
  -6  -7   1    12818.30    13025.77    136.34 o
  -5  -7   1      805.40      774.16     27.17 o
  -4  -7   1    64027.32    74510.23    845.37 o
  -3  -7   1        0.22        2.88     12.81 o
  -2  -7   1     1116.73      998.25     22.51 o
  -1  -7   1      461.64      467.25     11.34 o
   0  -7   1     5118.54     5322.90    119.69 o
   1  -7   1      658.63      674.13     22.10 o
   2  -7   1     2998.04     3126.56     61.76 o
   3  -7   1        2.25       -0.90      9.49 o
   4  -7   1     7987.38     8219.60     97.99 o
   5  -7   1      148.84      169.48     14.84 o
   6  -7   1      105.33      174.43     32.53 o
   7  -7   1       50.89       49.90     16.22 o
   8  -7   1       38.61       52.95     20.43 o
   9  -7   1       32.95       33.90     18.39 o
  10  -7   1      123.65      180.80     78.23 o
  11  -7   1        2.26        4.12     19.76 o
 -14  -6   1        1.22       -3.02     21.83 o
 -13  -6   1        2.02       -1.65     27.17 o
 -12  -6   1        2.14      -14.00     46.94 o
 -11  -6   1      163.72      202.64     22.64 o
 -10  -6   1        0.03        3.71     15.72 o
  -9  -6   1      146.59      140.42     31.11 o
  -8  -6   1      493.74      447.44     20.08 o
  -7  -6   1    11810.47    11908.18    121.39 o
  -6  -6   1      584.33      640.22     46.11 o
  -5  -6   1     3189.48     3135.48     42.82 o
  -4  -6   1        5.53       16.88     15.14 o
  -3  -6   1     1113.17     1151.12     17.95 o
  -2  -6   1     1584.65     1540.05     18.13 o
  -1  -6   1     4336.93     4467.40     43.92 o
   0  -6   1      683.05      677.13     15.83 o
   1  -6   1     9747.32     9651.23    148.22 o
   2  -6   1     1848.64     1776.71     33.76 o
   3  -6   1     7870.35     8603.84     82.35 o
   4  -6   1       14.38        5.34     11.08 o
   5  -6   1       17.62       14.55     17.29 o
   6  -6   1      281.36      221.99     16.41 o
   7  -6   1      145.53      192.01     28.00 o
   8  -6   1       17.30       -6.82     18.80 o
   9  -6   1      210.46      240.40     21.96 o
  10  -6   1        0.05       32.78     19.98 o
  11  -6   1       99.06      108.40     27.83 o
 -14  -5   1       36.71       66.13     25.28 o
 -13  -5   1        5.50      -17.38     27.42 o
 -12  -5   1        5.62       -5.76     19.19 o
 -11  -5   1      153.43      110.17     36.89 o
 -10  -5   1       39.64       14.69     20.39 o
  -9  -5   1      892.00      933.77     34.58 o
  -8  -5   1     1731.11     1602.07    100.87 o
  -7  -5   1      497.04      481.30     23.52 o
  -6  -5   1     2244.74     2351.96     73.29 o
  -5  -5   1      606.50      548.26     17.58 o
  -4  -5   1     6474.11     7008.51    120.63 o
  -3  -5   1      109.63       87.93      8.15 o
  -2  -5   1      174.83      232.80     15.72 o
  -1  -5   1      692.87      576.37     22.23 o
   0  -5   1    20383.75    24330.13    226.49 o
   1  -5   1      114.94      132.27      9.59 o
   2  -5   1    13221.38    12918.17    117.58 o
   3  -5   1      143.17      122.40     19.76 o
   4  -5   1       95.62       92.57     12.65 o
   5  -5   1      734.40      675.68     23.64 o
   6  -5   1       60.66       72.40     16.78 o
   7  -5   1      377.54      283.14    187.33 o
   8  -5   1        1.21       17.29     25.53 o
   9  -5   1       37.76       29.64     53.52 o
  10  -5   1        3.87        7.96     20.17 o
  11  -5   1       62.03       47.23     24.38 o
  12  -5   1        0.47      -22.51     22.51 o
 -14  -4   1       26.20       20.49     43.56 o
 -13  -4   1        8.50      -14.48     25.53 o
 -12  -4   1        0.35       -7.62     25.42 o
 -11  -4   1      283.73      292.99     24.43 o
 -10  -4   1       33.55       49.34     33.45 o
  -9  -4   1      445.85      443.38     30.47 o
  -8  -4   1      148.37      154.65     50.23 o
  -7  -4   1     2756.27     2573.62     50.06 o
  -6  -4   1      462.24      487.89     34.17 o
  -5  -4   1     2508.99     2437.36     40.18 o
  -4  -4   1      553.05      564.09     16.42 o
  -3  -4   1    14789.01    16246.71    145.56 o
  -2  -4   1     1355.98     1471.73     34.17 o
  -1  -4   1   154422.64   175376.06   1810.34 o
   0  -4   1      217.20      226.35     21.00 o
   1  -4   1    17133.55    18433.89    165.94 o
   2  -4   1       11.30        2.13     15.36 o
   3  -4   1      193.83      202.90     12.06 o
   4  -4   1      577.48      688.07     25.11 o
   5  -4   1     6749.91     6796.59    102.11 o
   6  -4   1       43.68       53.52     24.70 o
   7  -4   1     1884.56     1990.23     77.40 o
   8  -4   1      560.42      508.06     37.88 o
   9  -4   1       91.31       92.22     31.29 o
  10  -4   1       32.93       51.88     32.94 o
  11  -4   1       17.89      -12.35     32.94 o
  12  -4   1       17.52       41.99     38.70 o
 -14  -3   1      159.03      137.98     29.04 o
 -13  -3   1        6.48        3.40     27.54 o
 -12  -3   1       26.81       13.09     25.54 o
 -11  -3   1       26.31       24.19     25.42 o
 -10  -3   1       30.14       20.92     18.60 o
  -9  -3   1       95.29       81.79     23.41 o
  -8  -3   1      373.65      447.49     25.84 o
  -7  -3   1        5.17       10.23     16.70 o
  -6  -3   1      841.45      806.28     32.02 o
  -5  -3   1      182.83      165.80     30.06 o
  -4  -3   1    33419.39    37052.08    367.69 o
  -3  -3   1     2961.13     3016.51     37.12 o
  -2  -3   1    57588.54    65714.06    740.26 o
  -1  -3   1     2420.17     2440.48     26.20 o
   0  -3   1      279.74      285.93     20.17 o
   1  -3   1     2477.36     2528.03     25.91 o
   2  -3   1    16285.75    17224.79    163.00 o
   3  -3   1        7.97       12.42     10.08 o
   4  -3   1    13401.13    14531.19    165.51 o
   5  -3   1      439.26      393.02     18.02 o
   6  -3   1     6962.55     7062.02     76.86 o
   7  -3   1       45.84       45.70     17.44 o
   8  -3   1      112.13       96.44     34.80 o
   9  -3   1      564.07      578.87     39.52 o
  10  -3   1       68.57       74.11     59.29 o
  11  -3   1      107.75      100.46     37.05 o
  12  -3   1      351.92      271.73     76.58 o
  13  -3   1       17.62       73.29     41.99 o
 -14  -2   1        3.81      -12.84     44.31 o
 -13  -2   1        0.11      -15.37     24.37 o
 -12  -2   1        0.62        3.22     24.79 o
 -11  -2   1      146.75      131.91     28.49 o
 -10  -2   1       31.27       31.38     24.56 o
  -9  -2   1      359.52      404.16     23.53 o
  -8  -2   1       21.37       18.97     16.59 o
  -7  -2   1       75.42       82.64     19.65 o
  -6  -2   1      936.16      947.93     26.56 o
  -5  -2   1     9458.46     9311.49     88.79 o
  -4  -2   1      902.96      704.59     17.47 o
  -3  -2   1      548.31      669.93     15.72 o
  -2  -2   1      161.38      150.76     10.15 o
  -1  -2   1    10319.53    11517.25     90.83 o
   0  -2   1     5340.67     5869.62     50.99 o
   1  -2   1    10087.36    11335.97     77.79 o
   2  -2   1     2346.37     2159.23     21.21 o
   3  -2   1     7864.25     7547.90     71.91 o
   4  -2   1       57.90       70.10     12.77 o
   5  -2   1     7114.73     7380.74     81.30 o
   6  -2   1      241.20      210.34     20.17 o
   7  -2   1        2.86        2.44     27.29 o
   8  -2   1       12.09       23.49     22.56 o
   9  -2   1       71.69       75.67     24.89 o
  10  -2   1      106.62      166.27     50.64 o
  11  -2   1        2.22        8.23     55.99 o
  12  -2   1        3.88       14.00     34.58 o
  13  -2   1       43.12       46.94     39.52 o
 -13  -1   1        4.37        8.23     29.54 o
 -12  -1   1      994.70     1102.41     45.65 o
 -11  -1   1       49.28       22.71     22.37 o
 -10  -1   1        0.26       35.01     24.15 o
  -9  -1   1      189.75      254.69     29.23 o
  -8  -1   1     1095.11      970.94     33.64 o
  -7  -1   1      719.29      812.49     28.60 o
  -6  -1   1     9064.27     8711.38     95.04 o
  -5  -1   1       38.24       65.24     12.81 o
  -4  -1   1     5309.58     4927.13     55.79 o
  -3  -1   1      665.61      623.22     16.59 o
  -2  -1   1     2942.73     2878.86     27.65 o
   2  -1   1   143920.23   143441.41   1738.85 o
   3  -1   1     1297.11     1198.60     34.17 o
   4  -1   1    11654.03    12011.60    119.81 o
   5  -1   1      216.01      227.17     21.00 o
   6  -1   1     1499.06     1541.71     27.93 o
   7  -1   1     1218.76     1317.49     38.70 o
   8  -1   1     1969.84     1915.83     47.35 o
   9  -1   1      139.26      123.09     22.03 o
  10  -1   1       33.08       14.10     25.19 o
  11  -1   1       90.51      135.10     24.27 o
  12  -1   1       40.92       40.00     23.79 o
  13  -1   1       17.37       24.70     65.87 o
 -13   0   1      124.67      143.28     76.58 o
 -12   0   1       50.59       34.58     36.23 o
 -11   0   1      829.47      765.17     39.77 o
 -10   0   1        0.17        7.05     19.77 o
  -9   0   1      963.61      842.93     58.88 o
  -8   0   1      283.56      272.03     34.17 o
  -7   0   1       43.15       47.20     16.53 o
  -6   0   1      350.19      376.73     22.03 o
  -5   0   1       49.78       57.27     16.52 o
  -4   0   1      680.77      789.13     19.50 o
  -3   0   1      601.42      537.50     21.50 o
  -2   0   1     1905.24     1871.62     26.50 o
   2   0   1      829.66      832.65     13.09 o
   3   0   1    32640.88    37522.10    368.82 o
   4   0   1        5.22        5.74     11.93 o
   5   0   1     3363.17     3084.68     52.29 o
   6   0   1       68.92       66.05     18.09 o
   7   0   1     3591.82     3717.74     72.46 o
   8   0   1      504.68      489.90     24.12 o
   9   0   1     3320.02     3512.28     60.15 o
  10   0   1      126.48      129.33     22.62 o
  11   0   1       32.09        5.73     21.00 o
  12   0   1       16.69        8.40     26.28 o
  13   0   1       19.32       51.39     25.54 o
  14   0   1       20.14       46.94     73.29 o
 -13   1   1        8.40       23.88     39.52 o
 -12   1   1      109.90       72.46     67.52 o
 -11   1   1       49.73       26.35     35.41 o
 -10   1   1      134.78      117.75     65.05 o
  -9   1   1       59.67       61.52     21.45 o
  -8   1   1      302.69      356.14     49.41 o
  -7   1   1      111.57      126.30     18.60 o
  -6   1   1      144.44       94.22     28.13 o
  -5   1   1      646.65      569.31     23.69 o
  -4   1   1      884.78      788.51     28.00 o
  -3   1   1      135.81      173.05     15.42 o
  -2   1   1       87.28      123.51     18.12 o
   2   1   1     5065.43     5400.41     45.70 o
   3   1   1     1198.66     1242.09     33.48 o
   4   1   1      356.49      365.16     32.11 o
   5   1   1      411.82      431.57     20.02 o
   6   1   1     4761.12     4579.75     57.73 o
   7   1   1      134.78      165.54     21.50 o
   8   1   1     2686.37     2599.13     41.60 o
   9   1   1      148.32      164.27     28.17 o
  10   1   1       41.03       17.86     24.07 o
  11   1   1       34.44       37.27     27.31 o
  12   1   1       70.25      181.61     52.70 o
  13   1   1        6.62        9.81     40.06 o
  14   1   1       25.74       40.80     27.03 o
 -13   2   1       18.46      -14.00     39.52 o
 -12   2   1       95.62       65.87     39.52 o
 -11   2   1      139.46      110.34     40.35 o
 -10   2   1        9.76       32.94     33.76 o
  -9   2   1     4262.45     4231.60    127.63 o
  -8   2   1       42.70       31.29     28.00 o
  -7   2   1     2251.46     2205.97     83.99 o
  -6   2   1       11.51       30.10     19.45 o
  -5   2   1      157.46      124.34     22.23 o
  -4   2   1       93.13       65.05     19.76 o
  -3   2   1    58612.31    65558.17   1001.29 o
  -2   2   1       19.37       45.29     18.12 o
   0   2   1      273.26      292.79      4.94 o
   2   2   1      261.99      276.48      9.90 o
   3   2   1    40899.43    44807.72    449.21 o
   4   2   1       65.24       46.11     12.81 o
   5   2   1    17195.50    16355.77    161.99 o
   6   2   1      657.39      639.34     31.70 o
   7   2   1     2989.22     2802.53     44.78 o
   8   2   1       24.77       42.30     17.17 o
   9   2   1       23.96        5.37     25.11 o
  10   2   1       18.62       24.60     24.04 o
  11   2   1      330.17      309.91     25.87 o
  12   2   1        0.50       -9.89     38.05 o
  13   2   1        0.13      -23.51     23.53 o
  14   2   1       27.31       33.97     33.42 o
 -12   3   1       98.69      137.51     42.82 o
 -11   3   1       13.14       49.41     65.05 o
 -10   3   1      989.39     1070.46     52.70 o
  -9   3   1       30.88        2.47     29.64 o
  -8   3   1     2263.22     2184.56     91.40 o
  -7   3   1       26.87       32.11     25.53 o
  -6   3   1     7153.95     6545.44    103.75 o
  -5   3   1        5.98       -3.29     18.12 o
  -4   3   1     9042.08     9294.87    128.46 o
  -3   3   1       98.88      114.46     18.94 o
  -1   3   1      100.93      125.16      9.88 o
   0   3   1     4144.06     4548.53     36.80 o
   1   3   1        1.22        1.24      6.99 o
   2   3   1    25022.94    28335.28    269.89 o
   3   3   1     1132.57     1029.35     23.81 o
   4   3   1    32635.24    36634.65    382.81 o
   5   3   1      165.38      154.96     16.61 o
   6   3   1     8426.22     8707.90    116.10 o
   7   3   1      755.88      726.51     25.53 o
   8   3   1      542.05      496.38     26.48 o
   9   3   1      134.73      117.06     24.55 o
  10   3   1     1521.46     1584.76     35.50 o
  11   3   1       21.60       18.37     20.35 o
  12   3   1      268.02      265.11     27.03 o
  13   3   1        2.31      -10.41     28.17 o
  14   3   1       67.94       90.88     33.40 o
 -12   4   1       18.02       46.11     40.35 o
 -11   4   1       17.64       83.17     37.88 o
 -10   4   1        3.56       15.65     59.29 o
  -9   4   1      558.39      399.36     41.99 o
  -8   4   1       97.64      125.98     33.76 o
  -7   4   1       26.89       37.88     49.41 o
  -6   4   1      140.72      163.86     27.17 o
  -5   4   1     1912.27     1980.35     46.11 o
  -4   4   1        6.27        3.29     16.47 o
  -3   4   1     1731.19     1541.46     52.70 o
  -2   4   1      394.35      113.63     12.35 o
  -1   4   1     1135.98     1254.91     20.59 o
   0   4   1      343.72      381.67     12.51 o
   1   4   1     9773.57    11286.67    240.85 o
   2   4   1      624.03      588.30     21.00 o
   3   4   1    16374.43    17702.05    163.02 o
   4   4   1      634.23      580.75     19.92 o
   5   4   1     1044.28     1180.60     20.66 o
   6   4   1      248.10      245.55     15.14 o
   7   4   1      794.56      846.68     26.68 o
   8   4   1      248.31      300.99     33.48 o
   9   4   1      725.59      754.99     47.76 o
  10   4   1        4.53        9.66     22.42 o
  11   4   1      690.56      706.92     35.16 o
  12   4   1      162.74      163.86     60.11 o
  13   4   1       27.03       29.96     22.95 o
  14   4   1        7.48       -9.13     30.17 o
 -12   5   1        2.01      -26.35     70.81 o
 -11   5   1       76.40       74.93     37.88 o
 -10   5   1       45.16       35.41     34.58 o
  -9   5   1      241.34      256.91     38.70 o
  -8   5   1        9.45        6.59     28.82 o
  -7   5   1        2.56      -15.65     28.00 o
  -6   5   1     4193.65     4206.08    107.87 o
  -5   5   1       39.17       51.88     41.17 o
  -4   5   1     3939.44     3613.21     61.76 o
  -3   5   1      112.78      101.33     17.70 o
  -2   5   1        3.02        4.94      9.88 o
  -1   5   1        0.15       -3.29     14.82 o
   0   5   1    46526.33    55566.45   1143.33 o
   1   5   1        2.20       10.28     10.18 o
   2   5   1     8090.01     8189.26     80.66 o
   3   5   1       28.09       31.29     10.18 o
   4   5   1        1.31       -2.34     16.59 o
   5   5   1      252.59      208.76     46.11 o
   6   5   1     3412.91     3133.36     37.26 o
   7   5   1       20.24       18.22     16.70 o
   8   5   1     2439.74     2258.12     41.72 o
   9   5   1      210.73      267.60     25.84 o
  10   5   1     1113.64     1017.67     36.91 o
  11   5   1      106.43      104.07     22.10 o
  12   5   1      128.94      190.30     46.11 o
  14   5   1        0.80       -6.59     31.29 o
 -11   6   1       87.06       51.38     47.76 o
 -10   6   1       45.44       92.22     37.88 o
  -9   6   1      179.59      220.68     67.52 o
  -8   6   1      180.05      148.22     36.23 o
  -7   6   1     3126.50     3285.48     74.93 o
  -6   6   1       41.47       48.58     27.17 o
  -5   6   1      333.18      329.85     41.58 o
  -4   6   1      255.75      248.28     13.70 o
  -3   6   1     3693.33     3165.81     34.57 o
  -2   6   1        8.70        2.47     16.47 o
  -1   6   1     9980.47    10365.33    126.81 o
   0   6   1      828.36      916.41     11.93 o
   1   6   1       11.57        5.17     11.44 o
   2   6   1       97.43      107.97     10.06 o
   3   6   1     5965.99     6389.76     85.64 o
   4   6   1        0.07        7.64     11.44 o
   5   6   1    13492.35    13253.29    131.76 o
   6   6   1        0.11      -12.80     15.13 o
   7   6   1     8970.31     8553.47     89.08 o
   8   6   1        0.34       -3.41     18.09 o
   9   6   1      462.31      465.13     22.41 o
  10   6   1       64.16       66.29     19.21 o
  11   6   1      234.58      258.64     29.02 o
  12   6   1       11.26        1.65     19.21 o
  13   6   1      310.76      343.63     27.93 o
  14   6   1        0.71       11.23     28.50 o
 -11   7   1        0.07       10.33     23.76 o
 -10   7   1       13.22       38.60     27.17 o
  -9   7   1       38.31       31.00     18.89 o
  -8   7   1       81.15      101.33     21.53 o
  -7   7   1       12.94       28.82     16.44 o
  -6   7   1     2256.05     2150.42     42.65 o
  -5   7   1       70.36       88.01     13.97 o
  -4   7   1      191.60      189.42     25.53 o
  -3   7   1       50.47       55.94     17.95 o
  -2   7   1      788.46      831.66     18.94 o
  -1   7   1      249.57      276.67     11.53 o
   0   7   1       66.55      128.36      9.88 o
   1   7   1      117.88      135.32     28.00 o
   2   7   1      328.89      396.68     10.29 o
   3   7   1       47.67       50.35      9.90 o
   4   7   1     1431.65     1508.76     25.53 o
   5   7   1      887.22      891.29     19.80 o
   6   7   1     4724.36     4829.33     68.41 o
   7   7   1        0.93       -7.45     16.61 o
   8   7   1     1112.96     1127.97     28.00 o
   9   7   1        8.03       -0.41     14.56 o
  10   7   1      460.46      494.82     23.58 o
  11   7   1      205.83      251.04     48.58 o
  12   7   1      305.05      317.84     35.41 o
  14   7   1       12.96       33.24     23.53 o
 -10   8   1        0.01       32.06     19.80 o
  -9   8   1       82.33      131.82     20.55 o
  -8   8   1      110.03      139.59     22.27 o
  -7   8   1      513.07      504.76     22.24 o
  -6   8   1      368.97      348.01     26.48 o
  -5   8   1       66.75       80.06     15.21 o
  -4   8   1      304.90      282.38     22.64 o
  -3   8   1     1798.44     1812.14     36.69 o
  -2   8   1        2.70        2.47      9.88 o
  -1   8   1     3249.92     2975.87     41.17 o
   0   8   1      137.91      113.58     12.51 o
   1   8   1       55.82       28.00     12.82 o
   2   8   1       81.06       75.95     11.53 o
   3   8   1     2296.44     1946.32     30.34 o
   4   8   1        1.79        3.29      9.90 o
   5   8   1     7338.64     7636.51     76.28 o
   6   8   1        0.63        0.00     11.06 o
   7   8   1       79.74      101.11     14.56 o
   8   8   1      384.46      379.24     23.62 o
   9   8   1      717.39      711.82     67.93 o
  10   8   1        2.88       17.75     16.86 o
  11   8   1      908.45      925.05     48.90 o
  12   8   1      123.45      162.22     55.17 o
  13   8   1      177.59      161.39     34.58 o
  14   8   1      145.00      114.46     36.23 o
 -10   9   1      135.31      157.86     23.29 o
  -9   9   1        4.16       26.88     34.58 o
  -8   9   1      263.20      277.61     36.23 o
  -7   9   1       45.00       72.04     19.29 o
  -6   9   1      443.12      491.55     64.23 o
  -5   9   1      326.86      297.00     17.81 o
  -4   9   1     3515.95     3587.02     50.57 o
  -3   9   1      176.12      169.98     23.29 o
  -2   9   1       96.38      105.40     13.17 o
  -1   9   1      715.90      666.15     28.00 o
   0   9   1     5674.52     5515.19     44.91 o
   1   9   1      215.96      252.72     12.76 o
   2   9   1    10208.50    10250.36     95.23 o
   3   9   1       11.86       -4.49      8.59 o
   4   9   1     1767.48     1835.35     37.55 o
   5   9   1       80.74       87.05     22.13 o
   6   9   1      270.90      247.52     15.14 o
   7   9   1        6.52       13.17     12.81 o
   8   9   1     2511.76     2404.67     64.23 o
   9   9   1       28.78       36.10     16.59 o
  10   9   1     1637.74     1580.20     33.19 o
  11   9   1       11.33       16.79     21.78 o
  12   9   1      500.04      556.73     27.07 o
  13   9   1        2.15      -11.53     20.38 o
  14   9   1        3.25      -32.94     32.94 o
  -9  10   1       18.52       33.95     26.26 o
  -8  10   1        0.19      -19.29     19.29 o
  -7  10   1        1.60        6.73     16.97 o
  -6  10   1        0.18        5.09     19.69 o
  -5  10   1      723.73      772.83     46.11 o
  -4  10   1      167.69      108.37     20.16 o
  -3  10   1      866.83      878.88     25.44 o
  -2  10   1      143.17      180.33     15.65 o
  -1  10   1       37.30       52.70     21.41 o
   0  10   1      340.30      310.12     10.52 o
   1  10   1       97.67      107.75     13.35 o
   2  10   1      313.26      321.43     18.53 o
   3  10   1       19.28       14.61      8.68 o
   4  10   1       55.55       69.18     12.03 o
   5  10   1      123.99      143.54     24.29 o
   6  10   1      142.84      156.86     25.02 o
   7  10   1     1131.71     1230.06     36.64 o
   8  10   1      357.88      366.28     24.15 o
   9  10   1      646.01      690.18     29.02 o
  10  10   1       39.51       31.15     17.17 o
  11  10   1      187.01      196.79     25.84 o
  12  10   1        7.58      -27.17     27.17 o
  13  10   1       71.54       55.99     30.47 o
  14  10   1       35.57       36.64     22.71 o
  -8  11   1      320.79      391.95     47.76 o
  -7  11   1        2.58        7.41     18.94 o
  -6  11   1      341.37      359.69     30.47 o
  -5  11   1      125.23      194.14     19.35 o
  -4  11   1      510.23      515.58     32.11 o
  -3  11   1      908.65      940.36     26.96 o
  -2  11   1      618.25      662.86     34.58 o
  -1  11   1      792.66      792.96     22.23 o
   0  11   1     1405.37     1489.16     21.45 o
   1  11   1       49.85       49.84     12.77 o
   2  11   1      457.58      415.24     18.12 o
   3  11   1      611.22      600.89     43.64 o
   4  11   1      962.16      965.63     18.00 o
   5  11   1      105.78      122.09     11.33 o
   6  11   1      158.56      196.17     54.35 o
   7  11   1       13.70       14.82     13.39 o
   8  11   1      569.03      569.71     21.25 o
   9  11   1        0.14       10.75     23.88 o
  10  11   1       28.04       20.11     20.21 o
  11  11   1       11.05       15.84     17.17 o
  12  11   1       35.19       48.87     19.50 o
  13  11   1        2.90      -14.82     28.00 o
  -7  12   1       29.75       36.61     23.32 o
  -6  12   1       21.06       -3.60     18.53 o
  -5  12   1      887.61      823.88     30.36 o
  -4  12   1        1.92       14.32     17.58 o
  -3  12   1     1034.19     1027.50     42.41 o
  -2  12   1       73.75       77.40     27.17 o
  -1  12   1     1410.46     1411.76     24.13 o
   0  12   1      322.50      301.33     25.94 o
   1  12   1     1079.85      990.83     20.83 o
   2  12   1      436.64      430.95     13.40 o
   3  12   1     1234.82     1227.20     19.98 o
   4  12   1      144.06      137.51     13.52 o
   5  12   1      548.25      586.13     33.15 o
   6  12   1       23.49       35.84     11.66 o
   7  12   1      367.60      433.17     31.73 o
   8  12   1        3.87       32.60     17.90 o
   9  12   1       30.41       38.16     19.28 o
  10  12   1        7.86        9.88     15.72 o
  11  12   1      279.98      174.67     20.66 o
  12  12   1        3.51        9.88     20.59 o
  13  12   1      213.32      336.78     36.23 o
  -6  13   1        0.32      -11.20     15.07 o
  -5  13   1        5.31      -18.79     19.57 o
  -4  13   1       26.27       54.44     14.46 o
  -3  13   1       44.91       39.89     12.95 o
  -2  13   1      197.54      214.09     18.12 o
  -1  13   1      103.03      121.87     17.58 o
   0  13   1        6.63       15.94     17.70 o
   1  13   1      577.44      592.49     20.28 o
   2  13   1        8.57        6.77     16.30 o
   3  13   1        2.32        0.37     11.47 o
   4  13   1      778.34      763.39     19.81 o
   5  13   1      263.60      235.45     23.88 o
   6  13   1      529.34      471.50     15.85 o
   7  13   1       34.19       39.65     16.61 o
   8  13   1       91.65       71.53     26.18 o
   9  13   1       40.20       55.17     27.37 o
  10  13   1      379.92      433.99     37.88 o
  11  13   1       10.13       -8.74     16.59 o
  12  13   1      171.58      134.38     37.25 o
  13  13   1        0.27       27.52     24.89 o
  -5  14   1      124.70      132.57     34.58 o
  -4  14   1        2.93       10.92     14.66 o
  -3  14   1     1012.01      924.11     33.76 o
  -2  14   1       25.23       34.76     12.95 o
  -1  14   1       17.54       18.43     15.65 o
   0  14   1       40.39       51.88     20.59 o
   1  14   1      163.92      199.75     27.17 o
   2  14   1      443.96      471.47     23.61 o
   3  14   1     1984.44     1933.19     31.77 o
   4  14   1      208.71      228.11     14.93 o
   5  14   1      168.56      185.78     12.86 o
   6  14   1       12.98       16.74     13.26 o
   7  14   1      287.03      331.72     18.04 o
   8  14   1        0.00        5.76     15.87 o
   9  14   1      185.24      229.78     31.43 o
  10  14   1       21.25        8.11     18.94 o
  11  14   1       79.58       96.51     23.52 o
  12  14   1        1.89      -12.35     31.44 o
  -4  15   1       21.64       21.31     13.84 o
  -3  15   1        3.83       12.12     13.68 o
  -2  15   1      764.16      770.87     24.28 o
  -1  15   1       64.61       63.40     39.52 o
   0  15   1      804.38      900.83     54.35 o
   1  15   1       72.83       54.66     19.80 o
   2  15   1      757.96      785.78     25.94 o
   3  15   1      110.62       80.07     14.84 o
   4  15   1       76.33       68.05     12.83 o
   5  15   1        0.89        0.87      9.69 o
   6  15   1      284.33      332.48     18.09 o
   7  15   1        1.57       -4.69     14.71 o
   8  15   1      130.58      137.70     19.84 o
   9  15   1        4.42       13.89     13.27 o
  10  15   1       96.76       56.40     17.47 o
  11  15   1       22.47       17.50     17.17 o
  -3  16   1       38.60       31.78     14.80 o
  -2  16   1       10.58       31.60     16.27 o
  -1  16   1        1.47       -7.41     21.41 o
   0  16   1       50.37       74.11     22.23 o
   1  16   1        7.90        2.47      9.59 o
   2  16   1        4.23       13.88     13.45 o
   3  16   1       17.27       36.02     12.14 o
   4  16   1      177.30      188.26     18.94 o
   5  16   1        9.65        7.23     10.29 o
   6  16   1       45.56       40.07     13.99 o
   7  16   1       24.02       19.55     15.34 o
   8  16   1        1.58       -6.07     12.28 o
   9  16   1       60.04       54.25     16.78 o
  10  16   1        0.03       23.01     16.31 o
  11  16   1       22.46      -11.53     16.30 o
  -1  17   1       18.30       10.70     26.12 o
   0  17   1      243.20      247.85     46.11 o
   1  17   1       23.41      -17.29     34.58 o
   2  17   1        7.23       31.53     18.89 o
   3  17   1        1.00       -4.35      9.88 o
   4  17   1        1.64        4.82     18.53 o
   5  17   1       82.15       71.43     12.06 o
   6  17   1      248.56      211.25     44.05 o
   7  17   1       67.68       63.23     18.94 o
   8  17   1       63.93       58.55     17.58 o
   9  17   1       59.54       47.35     13.94 o
   1  18   1       85.46       87.28     23.06 o
   2  18   1        8.84       16.26     10.82 o
   3  18   1      163.44      156.36     17.21 o
   4  18   1       26.48       22.23     11.08 o
   5  18   1      337.73      297.43     17.75 o
   6  18   1        2.18       -9.86     19.57 o
   7  18   1        3.14       10.94     16.47 o
   8  18   1       18.07       45.08     33.76 o
  -5 -18   2        2.34      -10.70     18.94 o
  -4 -18   2       81.52       74.11     19.76 o
  -3 -18   2        5.60       -9.88     30.47 o
  -2 -18   2       38.10       30.47     31.29 o
  -8 -17   2       39.67       20.69     19.35 o
  -7 -17   2       72.93       75.12     23.43 o
  -6 -17   2        8.74       25.97     20.07 o
  -5 -17   2      345.08      301.71     60.93 o
  -4 -17   2       37.06       42.82     23.06 o
  -3 -17   2      192.30      134.63     18.12 o
  -2 -17   2       32.71       31.61     14.43 o
  -1 -17   2        2.88       -0.55     19.76 o
   0 -17   2       14.65        3.62      9.68 o
   1 -17   2        0.93        6.51     21.82 o
  -9 -16   2       52.85       45.43     11.52 o
  -8 -16   2       12.90       18.71     31.29 o
  -7 -16   2      137.67      173.12     25.56 o
  -6 -16   2      236.00      199.38     23.69 o
  -5 -16   2       45.00       41.50     13.02 o
  -4 -16   2       30.14       37.22     14.42 o
  -3 -16   2       97.14       59.48     11.26 o
  -2 -16   2        1.69        3.01     12.46 o
  -1 -16   2        0.09       -4.33     17.41 o
   0 -16   2       69.48       42.87     10.52 o
   1 -16   2        7.73      -12.35     12.35 o
   2 -16   2        7.15       20.26     13.17 o
   3 -16   2       20.19       13.12     11.05 o
 -10 -15   2       39.33       46.29     12.70 o
  -9 -15   2       16.28        9.85     12.71 o
  -8 -15   2       61.90       61.69     11.23 o
  -7 -15   2      514.49      537.64     51.46 o
  -6 -15   2       28.10       13.69     15.59 o
  -5 -15   2       74.93      111.92     23.47 o
  -4 -15   2      173.05      165.17     16.40 o
  -3 -15   2       41.77       49.27     14.24 o
  -2 -15   2       44.96       45.28     13.59 o
  -1 -15   2       43.21       24.02     23.88 o
   0 -15   2        4.04        7.23     10.29 o
   1 -15   2        3.80       22.18     12.76 o
   2 -15   2       18.58       18.84     11.36 o
   3 -15   2        4.41       10.34     12.23 o
   4 -15   2        4.26      -13.01     13.01 o
 -11 -14   2        0.56       43.48     47.76 o
 -10 -14   2      120.26      137.65     19.92 o
  -9 -14   2       66.01       69.79     24.29 o
  -8 -14   2     1118.70     1115.03     23.21 o
  -7 -14   2       38.35       33.78     10.67 o
  -6 -14   2      400.92      399.50     20.86 o
  -5 -14   2        0.21       -4.83     10.21 o
  -4 -14   2       51.04       43.76     14.42 o
  -3 -14   2        0.13       -3.35     16.15 o
  -2 -14   2     1038.77      998.70     23.68 o
  -1 -14   2      115.82      136.65     13.62 o
   0 -14   2     1371.84     1336.73     30.88 o
   1 -14   2        0.71        4.62      9.39 o
   2 -14   2       34.11       49.42     13.29 o
   3 -14   2       37.54       10.29     11.24 o
   4 -14   2        1.34       12.49     25.11 o
   5 -14   2        5.47        3.97     14.26 o
 -12 -13   2       54.26       20.59     23.88 o
 -11 -13   2      109.54      177.95     17.75 o
 -10 -13   2       94.89       86.80     25.91 o
  -9 -13   2      104.15       71.10     17.16 o
  -8 -13   2        4.89        0.89     12.36 o
  -7 -13   2        9.61       12.91     11.00 o
  -6 -13   2      115.98      126.29      9.97 o
  -5 -13   2      380.06      433.33     21.82 o
  -4 -13   2      773.99      800.71     54.35 o
  -3 -13   2     1768.09     1680.72     29.54 o
  -2 -13   2      881.26      808.15     22.51 o
  -1 -13   2      950.85      960.16     22.75 o
   0 -13   2       87.16      119.87     14.82 o
   1 -13   2        5.37       14.69      8.76 o
   2 -13   2      192.61      199.52     11.65 o
   3 -13   2      408.15      378.13     17.69 o
   4 -13   2       36.66       19.20     26.35 o
   5 -13   2      142.78      144.02     29.68 o
   6 -13   2       13.57       -4.31     18.09 o
   7 -13   2        0.30       23.04     25.53 o
 -12 -12   2        8.57       34.58     25.53 o
 -11 -12   2        0.03       22.27     18.73 o
 -10 -12   2       51.23       27.25     17.26 o
  -9 -12   2      114.17      110.83     18.53 o
  -8 -12   2        5.69        4.31     14.00 o
  -7 -12   2      502.62      508.59     34.17 o
  -6 -12   2        7.56       21.98     12.87 o
  -5 -12   2      558.51      526.38     17.81 o
  -4 -12   2      825.99      844.46     23.20 o
  -3 -12   2       43.46       66.02     16.88 o
  -2 -12   2      253.58      236.37     20.54 o
  -1 -12   2      651.06      603.73     18.98 o
   0 -12   2       82.03       98.78     14.77 o
   1 -12   2       13.79       13.45     12.01 o
   2 -12   2        0.37       13.92     14.46 o
   3 -12   2      248.29      276.03     19.80 o
   4 -12   2      103.91       55.51     25.02 o
   5 -12   2        0.36      -12.50     17.16 o
   6 -12   2       43.89       55.34     16.59 o
   7 -12   2       11.73       11.03     16.27 o
 -13 -11   2       21.03       23.91     18.33 o
 -11 -11   2      406.21      431.59     21.25 o
 -10 -11   2      126.11      126.43     25.53 o
  -9 -11   2       40.01       18.68     13.09 o
  -8 -11   2        6.54        4.07     13.66 o
  -7 -11   2      453.59      443.17     19.76 o
  -6 -11   2        9.56        0.11     12.18 o
  -5 -11   2     4790.37     4984.09     66.99 o
  -4 -11   2      320.66      308.09     13.23 o
  -3 -11   2      789.23      805.69     16.22 o
  -2 -11   2       40.08       24.47     11.86 o
  -1 -11   2       42.52       37.57     10.61 o
   0 -11   2      786.87      779.19     26.34 o
   1 -11   2      560.27      550.77     20.16 o
   2 -11   2        0.02       -2.89     11.48 o
   3 -11   2      281.52      273.68     32.11 o
   4 -11   2      171.97      173.21     22.64 o
   5 -11   2      344.39      366.89     22.78 o
   6 -11   2       28.36       68.33     19.81 o
   7 -11   2      389.37      398.15     24.70 o
   8 -11   2       12.72       -9.88     40.35 o
 -12 -10   2       39.71       41.17     25.53 o
 -11 -10   2        4.86       -3.71     14.56 o
 -10 -10   2      253.90      236.14     18.33 o
  -9 -10   2       59.20       54.99     25.32 o
  -8 -10   2      264.96      373.97     68.76 o
  -7 -10   2      190.55      208.69     25.02 o
  -6 -10   2     1556.40     1496.51     27.11 o
  -5 -10   2      126.58      164.36     18.33 o
  -4 -10   2      127.19      147.11     12.36 o
  -3 -10   2       17.76       14.25      9.96 o
  -2 -10   2      717.61      745.87     18.39 o
  -1 -10   2      431.17      448.55     30.88 o
   0 -10   2     2588.01     2522.82     27.55 o
   1 -10   2      870.07      885.09     34.17 o
   2 -10   2     2349.30     2499.24     36.91 o
   3 -10   2        3.58        6.62     14.19 o
   4 -10   2       94.66      112.34     24.29 o
   5 -10   2      315.97      289.65     21.40 o
   6 -10   2      551.42      551.91     36.64 o
   7 -10   2       56.68       39.16     16.77 o
   8 -10   2      607.44      674.98     69.17 o
   9 -10   2       39.21       62.36     27.17 o
 -13  -9   2        0.73        8.23     26.35 o
 -12  -9   2        0.96        8.23     23.06 o
 -11  -9   2        3.20       -3.49     17.80 o
 -10  -9   2      232.24      260.74     48.17 o
  -9  -9   2       89.02       91.31     18.73 o
  -8  -9   2      160.44      157.70     14.84 o
  -7  -9   2      570.31      561.87     17.29 o
  -6  -9   2      357.67      323.13     16.42 o
  -5  -9   2      352.91      336.88     11.65 o
  -4  -9   2      936.23     1019.78     25.14 o
  -3  -9   2     1019.56     1073.36     26.03 o
  -2  -9   2      888.23      847.29     34.17 o
  -1  -9   2     2384.93     2330.63     26.26 o
   0  -9   2        1.72        9.53      8.09 o
   1  -9   2     3858.41     3729.18     41.63 o
   2  -9   2      212.58      207.14     12.17 o
   3  -9   2       63.75       79.28     20.17 o
   4  -9   2       37.23       41.80     15.96 o
   5  -9   2      457.88      456.18     45.29 o
   6  -9   2       96.96      124.16     22.23 o
   7  -9   2       86.39       52.45     21.31 o
   8  -9   2       19.59       33.38     20.09 o
   9  -9   2      315.32      330.08     26.35 o
  10  -9   2        7.96       22.01     19.78 o
 -13  -8   2        9.38       16.47     19.80 o
 -12  -8   2       79.51       78.78     24.15 o
 -11  -8   2       59.78       65.57     30.47 o
 -10  -8   2     1065.60      968.70     26.49 o
  -9  -8   2       49.42       45.44     17.90 o
  -8  -8   2     4074.28     3913.54     54.60 o
  -7  -8   2      103.59      126.62     22.71 o
  -6  -8   2      288.26      318.42     22.71 o
  -5  -8   2      300.86      277.30     13.17 o
  -4  -8   2      800.78      804.08     13.97 o
  -3  -8   2       11.83       14.53      8.29 o
  -2  -8   2    16282.84    17488.38    175.49 o
  -1  -8   2      135.64      126.50     10.00 o
   0  -8   2     1073.03     1179.67     16.30 o
   1  -8   2       44.60       40.58     12.36 o
   2  -8   2        1.38        1.14      7.58 o
   3  -8   2      398.83      480.30     26.78 o
   4  -8   2      274.70      256.09     39.52 o
   5  -8   2       64.05       53.24     16.94 o
   6  -8   2      108.45      119.77     19.15 o
   7  -8   2       61.27       63.59     16.40 o
   8  -8   2      133.53      189.16     24.52 o
   9  -8   2       10.13      -14.11     21.82 o
  10  -8   2      373.92      323.12     42.41 o
 -13  -7   2       98.33       72.51     27.65 o
 -12  -7   2       12.92       23.88     18.63 o
 -11  -7   2       49.71       71.87     18.33 o
 -10  -7   2        2.62        9.53     18.54 o
  -9  -7   2      148.03      150.53     16.59 o
  -8  -7   2        0.63       -5.02     15.78 o
  -7  -7   2      420.65      399.00     16.30 o
  -6  -7   2        0.83        4.53      9.90 o
  -5  -7   2      624.10      531.42     13.67 o
  -4  -7   2     1893.95     1830.57     30.06 o
  -3  -7   2    13576.91    14335.87    132.51 o
  -2  -7   2       51.37       50.32      9.06 o
  -1  -7   2     4358.81     4617.72     41.97 o
   0  -7   2      192.01      213.79     13.71 o
   1  -7   2     3590.16     3693.57     42.13 o
   2  -7   2       16.97       19.27     10.24 o
   3  -7   2     4963.75     5044.31     52.39 o
   4  -7   2      232.18      255.57     20.17 o
   5  -7   2     2498.93     2596.99     36.04 o
   6  -7   2      110.02       83.09     18.55 o
   7  -7   2      591.25      542.01     23.47 o
   8  -7   2      110.57       93.58     23.45 o
   9  -7   2       40.18       38.50     31.85 o
  10  -7   2       30.82       29.09     25.59 o
  11  -7   2      341.89      401.41     47.48 o
 -14  -6   2        1.10      -22.09     28.70 o
 -13  -6   2        4.90       21.21     21.52 o
 -12  -6   2        0.53      -14.69     18.60 o
 -11  -6   2        1.29        0.48     19.92 o
 -10  -6   2       49.27       33.37     16.59 o
  -9  -6   2       36.82       18.25     18.64 o
  -8  -6   2      730.82      709.48     21.54 o
  -7  -6   2      267.64      265.77     33.35 o
  -6  -6   2      280.85      356.80     19.76 o
  -5  -6   2      661.27      612.08     17.33 o
  -4  -6   2     4539.10     4291.74     40.18 o
  -3  -6   2      148.16      146.43      9.22 o
  -2  -6   2     3260.21     3285.76     29.81 o
  -1  -6   2      115.72      108.15      9.90 o
   0  -6   2     1585.57     1638.94     16.00 o
   1  -6   2       16.72       26.58     10.89 o
   2  -6   2      457.80      444.04     39.84 o
   3  -6   2      230.74      209.09     12.51 o
   4  -6   2     3772.81     3787.66     43.04 o
   5  -6   2        7.18        2.68     14.82 o
   6  -6   2      523.57      518.82     25.59 o
   7  -6   2       51.26       72.59     19.48 o
   8  -6   2      726.29      822.75     53.93 o
   9  -6   2       15.27        7.63     22.08 o
  10  -6   2        6.73       44.65     25.43 o
  11  -6   2       16.75       12.83     26.80 o
  12  -6   2      307.82      310.94     28.49 o
 -14  -5   2        5.68      -23.23     24.43 o
 -13  -5   2      378.48      383.30     29.10 o
 -12  -5   2       31.75        7.72     27.58 o
 -11  -5   2       29.98       33.66     19.19 o
 -10  -5   2       59.74       65.97     22.67 o
  -9  -5   2      629.59      538.18     22.69 o
  -8  -5   2      152.30      117.82     20.66 o
  -7  -5   2     3600.11     3557.32     51.05 o
  -6  -5   2      312.01      291.91     14.26 o
  -5  -5   2     7101.86     6539.50     66.57 o
  -4  -5   2       28.57       11.94     13.39 o
  -3  -5   2     4651.92     5218.43     47.95 o
  -2  -5   2      793.68      781.58     12.76 o
  -1  -5   2        9.54        8.12      8.43 o
   0  -5   2       89.45       60.70     11.40 o
   1  -5   2    17155.52    17182.69    157.79 o
   2  -5   2      118.92      132.92     13.28 o
   3  -5   2     8105.80     8702.75     86.76 o
   4  -5   2      391.13      391.67     18.53 o
   5  -5   2       20.48       51.63     16.34 o
   6  -5   2       15.42       25.72     18.89 o
   7  -5   2      514.63      511.96     21.55 o
   8  -5   2       45.08       40.06     17.21 o
   9  -5   2      327.21      337.67     22.55 o
  10  -5   2       58.26       79.94     24.02 o
  11  -5   2        5.93      -12.17     19.58 o
  12  -5   2        3.82       14.04     25.66 o
 -14  -4   2       38.34       86.64     32.09 o
 -13  -4   2        4.12      -14.23     28.05 o
 -12  -4   2      434.31      412.68     27.88 o
 -11  -4   2       68.15       50.96     35.72 o
 -10  -4   2     1386.42     1345.77     38.02 o
  -9  -4   2        0.07        3.71     19.06 o
  -8  -4   2     2686.97     2700.49     39.59 o
  -7  -4   2       79.51       80.04     17.80 o
  -6  -4   2       22.65       19.35     11.06 o
  -5  -4   2      224.55      208.14     14.30 o
  -4  -4   2     1874.99     1886.34     25.43 o
  -3  -4   2      159.82      158.73     10.06 o
  -2  -4   2     1684.26     1462.65     30.88 o
  -1  -4   2     1249.90     1092.84     11.80 o
   0  -4   2    25819.19    30918.65    308.28 o
   1  -4   2      799.32      664.56     10.91 o
   2  -4   2      594.57      641.97     11.54 o
   3  -4   2      156.34      170.53     25.11 o
   4  -4   2     4626.09     4717.54     48.59 o
   5  -4   2      815.66      787.45     20.03 o
   6  -4   2     3084.93     3161.70     47.13 o
   7  -4   2        1.28       -0.82     22.23 o
   8  -4   2      713.38      746.85     40.35 o
   9  -4   2        0.15        1.65     25.53 o
  10  -4   2      258.97      265.97     37.88 o
  11  -4   2       59.99       33.76     34.58 o
  12  -4   2        6.35       -7.15     21.37 o
 -13  -3   2       47.69       48.51     29.97 o
 -12  -3   2      154.32      166.82     32.17 o
 -11  -3   2       53.54       55.56     21.20 o
 -10  -3   2        9.05       18.82     22.51 o
  -9  -3   2       28.03       21.15     16.86 o
  -8  -3   2      238.74      279.19     51.05 o
  -7  -3   2      256.14      227.07     55.58 o
  -6  -3   2       22.13       15.65     11.65 o
  -5  -3   2      522.92      479.65     14.56 o
  -4  -3   2       28.41       23.13     11.44 o
  -3  -3   2     3304.94     3545.84     37.99 o
  -2  -3   2       14.35        9.88      5.82 o
  -1  -3   2    12076.48    14317.46    348.89 o
   0  -3   2     1670.04     1664.94     24.66 o
   1  -3   2     5175.01     5248.80     40.51 o
   2  -3   2      122.31      121.79      8.87 o
   3  -3   2     1141.58     1125.17     15.37 o
   4  -3   2       69.59       94.64     21.72 o
   5  -3   2      440.37      325.48     27.93 o
   6  -3   2      461.35      503.96     25.53 o
   7  -3   2     4423.79     4477.55     63.97 o
   8  -3   2      134.36      188.91     33.35 o
   9  -3   2       28.36       14.95     22.76 o
  10  -3   2       26.96       23.88     30.47 o
  11  -3   2      181.56      273.38     69.17 o
  12  -3   2        4.52      -37.05     37.05 o
  13  -3   2       41.29       29.64     69.17 o
 -13  -2   2       86.43       71.64     38.70 o
 -12  -2   2      285.33      306.93     28.78 o
 -11  -2   2       49.54       66.82     22.95 o
 -10  -2   2     1446.10     1455.91     35.72 o
  -9  -2   2      183.63      165.37     24.81 o
  -8  -2   2     1503.96     1430.14     36.52 o
  -7  -2   2       58.58       74.24     15.69 o
  -6  -2   2       65.06       38.50     23.27 o
  -5  -2   2       54.04       42.15     14.49 o
  -4  -2   2     3426.58     3050.58     32.94 o
  -3  -2   2       60.84       90.73     12.92 o
  -2  -2   2    17022.10    17910.67    214.09 o
  -1  -2   2      804.01      779.77     14.82 o
   0  -2   2       77.31      121.05     10.89 o
   1  -2   2     3939.08     3946.20     26.34 o
   2  -2   2     1203.51     1418.06     15.99 o
   3  -2   2       45.68       53.49     10.36 o
   4  -2   2     7327.42     6532.36    125.98 o
   5  -2   2      753.56      649.72     18.63 o
   6  -2   2     8088.93     8086.82     90.33 o
   7  -2   2      157.69      226.19     19.77 o
   8  -2   2        4.99      -12.35     20.62 o
   9  -2   2        0.74        5.72     23.07 o
  10  -2   2      105.22      101.45     26.66 o
  11  -2   2       28.47       17.15     20.86 o
  12  -2   2       26.21       -2.47     31.29 o
  13  -2   2       30.06       61.76     68.34 o
 -13  -1   2      204.69      225.62     76.58 o
 -12  -1   2       65.87       39.52     37.05 o
 -11  -1   2      551.20      587.03     31.38 o
 -10  -1   2        1.21       16.50     20.03 o
  -9  -1   2      633.52      600.46     74.11 o
  -8  -1   2      113.47      225.73     43.64 o
  -7  -1   2     5763.32     5315.71     61.41 o
  -6  -1   2       44.86       54.35     25.02 o
  -5  -1   2    12111.40    11738.56    112.37 o
  -4  -1   2      129.22      141.12     15.13 o
  -3  -1   2      289.32      218.57     13.09 o
  -2  -1   2        0.46       10.95     15.42 o
  -1  -1   2    22919.33    26839.83    238.41 o
   0  -1   2     1106.94     1191.31     11.11 o
   1  -1   2     4402.35     4367.60     40.45 o
   2  -1   2     6580.76     6341.45     47.95 o
   3  -1   2    28021.76    30884.56    296.64 o
   4  -1   2        1.66        8.65     11.06 o
   5  -1   2     3209.03     3322.76     38.72 o
   6  -1   2     1574.87     1558.60     31.66 o
   7  -1   2     1870.06     1798.47     32.28 o
   8  -1   2       63.75       62.11     18.86 o
   9  -1   2     1131.51     1046.25     50.82 o
  10  -1   2       16.59       16.61     20.61 o
  11  -1   2      169.44      184.25     42.82 o
  12  -1   2       43.00       30.45     27.67 o
  13  -1   2       35.83       14.46     24.12 o
 -13   0   2        2.24       29.64     38.70 o
 -12   0   2       32.07       61.76     37.88 o
 -11   0   2        1.40       -9.88     33.76 o
 -10   0   2      173.33      117.29     29.30 o
  -9   0   2      520.10      497.18     52.70 o
  -8   0   2      200.26      179.63     20.61 o
  -7   0   2      595.10      642.79     50.23 o
  -6   0   2      250.56      310.42     55.17 o
  -5   0   2      292.59      308.99     28.00 o
  -4   0   2       61.86       71.50     41.58 o
  -3   0   2       82.82       73.85     13.09 o
  -2   0   2      102.50      102.16     14.30 o
   2   0   2     4064.74     3988.20     39.17 o
   3   0   2     3284.02     3184.29     35.22 o
   4   0   2     5004.29     4934.91     65.20 o
   5   0   2       98.92       73.92     22.99 o
   6   0   2     3600.14     3591.23     48.11 o
   7   0   2     1653.29     1707.32     36.29 o
   8   0   2      760.46      820.23     26.76 o
   9   0   2      259.92      273.48     23.53 o
  10   0   2       66.29       38.43     20.66 o
  11   0   2       20.62       12.83     24.89 o
  12   0   2        7.49       40.19     23.27 o
  13   0   2       28.08       57.85     25.54 o
  14   0   2       43.73       46.20     27.54 o
 -13   1   2        5.35      -11.53     37.05 o
 -12   1   2       35.44        4.12     34.58 o
 -11   1   2        4.81       14.00     32.94 o
 -10   1   2      593.29      630.75     46.94 o
  -9   1   2     1129.83     1250.79     51.05 o
  -8   1   2      195.82      158.10     31.29 o
  -7   1   2     3473.82     3539.90    142.45 o
  -6   1   2     1135.51     1040.21     38.70 o
  -5   1   2     5025.40     4580.42     63.40 o
  -4   1   2     2307.64     2314.66     44.47 o
  -3   1   2     4610.51     4712.49     72.46 o
  -2   1   2     1151.43     1164.33     30.47 o
   2   1   2       71.98       77.82      8.15 o
   3   1   2     3038.37     2988.82     33.48 o
   4   1   2      970.66      870.43     19.80 o
   5   1   2     1283.71     1165.39     21.83 o
   6   1   2       59.00       64.28     17.35 o
   7   1   2       26.50       14.19     18.94 o
   8   1   2     1612.67     1659.97     40.52 o
   9   1   2     2154.05     2020.80    131.75 o
  10   1   2      518.46      504.27     33.15 o
  11   1   2       86.17       66.05     22.41 o
  12   1   2       31.41        8.37     38.05 o
  13   1   2       67.61       83.02     26.71 o
  14   1   2       50.53       73.03     35.03 o
 -12   2   2      104.54       75.76     39.52 o
 -11   2   2        1.87       28.00     61.76 o
 -10   2   2     1223.03     1329.84     58.46 o
  -9   2   2      227.37      211.62     37.88 o
  -8   2   2     1215.47     1254.91     47.76 o
  -7   2   2      203.03      203.39     30.47 o
  -6   2   2      794.97      881.89     36.23 o
  -5   2   2      454.48      553.34     46.11 o
  -4   2   2    11734.80    10921.15    150.69 o
  -3   2   2        0.85        0.82     16.47 o
   1   2   2      974.88      978.24     13.97 o
   2   2   2     1294.50     1431.74     18.92 o
   3   2   2      419.46      416.63     18.64 o
   4   2   2     4338.80     3942.61     43.09 o
   5   2   2      499.30      419.21     21.00 o
   6   2   2    18369.09    17445.22    177.03 o
   7   2   2        8.09      -12.76     25.04 o
   8   2   2     5279.27     5312.16     71.38 o
   9   2   2      126.50      107.87     20.08 o
  10   2   2      236.53      206.95     28.60 o
  11   2   2      134.50      125.89     41.29 o
  12   2   2      560.76      565.90     31.38 o
  13   2   2        3.99      -22.44     29.66 o
  14   2   2      122.33      126.77     34.22 o
 -12   3   2        6.61       30.47     39.52 o
 -11   3   2        0.17       -2.47     32.11 o
 -10   3   2       30.07       12.35     59.29 o
  -9   3   2        7.01       -8.23     30.47 o
  -8   3   2      215.52      199.27     37.88 o
  -7   3   2      299.76      326.90     59.29 o
  -6   3   2        9.43        9.88     23.88 o
  -5   3   2      192.49      301.38     26.35 o
  -4   3   2      120.03      107.05     20.59 o
  -3   3   2     3231.05     3177.61     52.70 o
   0   3   2     1019.72     1071.28     15.65 o
   1   3   2     1251.18     1508.30     20.96 o
   2   3   2       74.04       78.53     11.34 o
   3   3   2     4068.79     3498.57     42.62 o
   4   3   2        0.33        7.05     11.34 o
   5   3   2    17496.28    17471.66    221.09 o
   6   3   2       56.86       71.29     17.70 o
   7   3   2        1.39       14.41     24.16 o
   8   3   2        9.26       14.56     19.38 o
   9   3   2     2083.87     2069.53     44.88 o
  10   3   2      121.11      154.22     46.94 o
  11   3   2      608.95      566.85     28.51 o
  12   3   2        2.19       -9.82     37.39 o
  13   3   2        0.14        4.02     26.85 o
  14   3   2        2.34       19.50     30.80 o
 -12   4   2      147.91      163.86     78.23 o
 -11   4   2        8.44       65.05     37.88 o
 -10   4   2       61.45       74.11     36.23 o
  -9   4   2      103.92      131.75     64.23 o
  -8   4   2       13.43       20.59     30.47 o
  -7   4   2     1672.66     1701.21     54.35 o
  -6   4   2     2596.20     2571.57     58.46 o
  -5   4   2      219.06      229.74     27.17 o
  -4   4   2     6521.75     6611.32     97.16 o
  -3   4   2        2.62        6.59     16.47 o
  -1   4   2      173.99      214.09      9.88 o
   0   4   2     3694.17     3804.24     41.17 o
   1   4   2      108.59      115.67      7.41 o
   2   4   2     4646.74     4130.48     47.85 o
   3   4   2      652.70      676.29     18.12 o
   4   4   2      986.56     1040.46     24.31 o
   5   4   2     1575.23     1568.48     24.45 o
   6   4   2      854.34      777.36     36.23 o
   7   4   2      119.32      166.09     33.76 o
   8   4   2      513.96      495.78     21.25 o
   9   4   2      214.65      249.10     26.27 o
  10   4   2        5.39       16.17     22.88 o
  11   4   2      202.78      253.19     25.02 o
  12   4   2       13.92       24.12     21.52 o
  13   4   2      132.30      136.69     37.88 o
  14   4   2       13.68       36.34     25.28 o
 -11   5   2      106.65      121.04     41.17 o
 -10   5   2       20.53        4.12     32.11 o
  -9   5   2      983.54      891.77     83.17 o
  -8   5   2       47.22       63.40     57.64 o
  -7   5   2     4465.75     4790.71     94.69 o
  -6   5   2      886.22      867.89     41.17 o
  -5   5   2     1354.61     1525.81     43.64 o
  -4   5   2      940.03      836.60     31.29 o
  -3   5   2      943.14     1102.57     48.58 o
  -2   5   2      176.10      222.33     11.53 o
  -1   5   2    14256.98    14442.95    173.74 o
   0   5   2      230.53      152.66     84.40 o
   1   5   2     5298.01     5255.66     45.70 o
   2   5   2     1421.64     1480.17     34.64 o
   3   5   2     7910.17     8555.59     85.58 o
   4   5   2     1356.72     1311.45     30.88 o
   5   5   2     3743.24     3748.07     61.76 o
   6   5   2        4.32        5.20     13.66 o
   7   5   2     2664.26     2690.68     54.76 o
   8   5   2      385.51      362.94     25.94 o
   9   5   2     2324.03     2082.46     50.64 o
  10   5   2      119.58       93.33     24.55 o
  11   5   2     1170.71     1069.35     53.25 o
  12   5   2       31.20       43.64     31.29 o
  13   5   2       18.35       26.14     22.99 o
  14   5   2        5.80      -19.76     35.41 o
 -11   6   2        2.93       -9.88     64.23 o
 -10   6   2        2.17       34.58     34.58 o
  -9   6   2        9.81       32.94     33.76 o
  -8   6   2       10.62       13.17     53.52 o
  -7   6   2      200.79      208.33     62.58 o
  -6   6   2        0.57      -23.06     27.17 o
  -5   6   2      119.38      103.75     28.00 o
  -4   6   2      981.32      568.44    435.18 o
  -3   6   2       79.03      112.81     12.35 o
  -2   6   2      974.47      823.43     25.53 o
  -1   6   2      299.81      321.14     10.70 o
   0   6   2     7453.63     8092.28    208.33 o
   1   6   2       79.27       72.94     24.70 o
   2   6   2       65.53       53.76      7.99 o
   3   6   2      677.27      675.67     15.72 o
   4   6   2      198.43      175.00     15.13 o
   5   6   2     1327.14     1284.78     25.81 o
   6   6   2     5072.23     4707.86     57.36 o
   7   6   2      190.61      219.93     16.89 o
   8   6   2     4783.58     4645.81     57.35 o
   9   6   2       15.68        5.23     16.00 o
  10   6   2      707.93      646.80     44.88 o
  11   6   2        7.68       -9.88     18.63 o
  12   6   2      783.14      770.42     31.73 o
  14   6   2      338.23      433.12     43.64 o
 -11   7   2       12.52        9.06     25.53 o
 -10   7   2        0.10       36.80     20.07 o
  -9   7   2      308.56      251.37    127.22 o
  -8   7   2       19.67      -11.12     16.08 o
  -7   7   2      947.26      657.11    200.92 o
  -6   7   2       44.18       65.38     17.88 o
  -5   7   2       52.94       66.86     15.62 o
  -4   7   2      823.05      799.92     30.92 o
  -3   7   2     3275.17     3152.91     57.64 o
  -2   7   2      766.51      769.91     17.29 o
  -1   7   2     6752.85     6873.99     83.17 o
   0   7   2      150.84      119.74     17.70 o
   1   7   2      926.41      819.04     12.08 o
   2   7   2       73.80       69.45     11.30 o
   3   7   2      177.69      108.38     14.30 o
   4   7   2      267.35      238.49     15.87 o
   5   7   2      503.07      399.06     18.54 o
   6   7   2      903.55      898.60     52.29 o
   7   7   2     3327.17     3361.03     43.09 o
   8   7   2      324.21      274.49     24.15 o
   9   7   2      135.05      146.88     23.52 o
  10   7   2      112.31       82.58     23.52 o
  11   7   2       17.84        4.73     22.14 o
  12   7   2       12.15       -0.71     18.33 o
  13   7   2       54.69       88.44     23.85 o
  14   7   2       53.86       45.77     24.70 o
 -10   8   2      199.23      276.50     42.34 o
  -9   8   2       12.27        9.90     24.03 o
  -8   8   2        0.31       -2.03     21.69 o
  -7   8   2       24.97        9.42     21.20 o
  -6   8   2     1423.79     1347.21     47.76 o
  -5   8   2      827.06      788.36     25.21 o
  -4   8   2     7628.36     7793.27     89.11 o
  -3   8   2      279.70      251.15     15.65 o
  -2   8   2     3484.70     3507.81     57.64 o
  -1   8   2      154.82      147.39     16.47 o
   0   8   2        0.13        0.82      4.66 o
   1   8   2        3.91        2.04      8.31 o
   2   8   2     9001.23     8935.86    102.93 o
   3   8   2      128.56      145.31     14.65 o
   4   8   2     5303.90     5142.58     57.97 o
   5   8   2       36.04       26.35     12.23 o
   6   8   2      438.85      436.28     17.47 o
   7   8   2       49.52       21.54     17.26 o
   8   8   2      375.77      331.80     19.80 o
   9   8   2        4.60       -0.74     14.84 o
  10   8   2       73.43       58.88     18.63 o
  11   8   2        6.24       10.36     30.47 o
  12   8   2       35.67       29.76     20.66 o
  -9   9   2      134.00      150.32     29.30 o
  -8   9   2        5.18       37.13     24.12 o
  -7   9   2       73.55       71.40     22.95 o
  -6   9   2        1.04       -2.26     14.84 o
  -5   9   2      129.10      198.64     33.76 o
  -4   9   2      956.55      995.43     46.52 o
  -3   9   2        1.85      -12.35     12.35 o
  -2   9   2        2.55        1.65     17.29 o
  -1   9   2       69.90       54.35     16.47 o
   0   9   2        8.07        7.83      6.57 o
   1   9   2      883.01      826.16     14.73 o
   2   9   2        6.89       -0.94      7.13 o
   3   9   2     2334.79     2401.60     42.82 o
   4   9   2       67.14       57.92     15.13 o
   5   9   2        2.52        7.17     13.75 o
   6   9   2        9.55        8.23     16.47 o
   7   9   2       43.47       32.94     13.97 o
   8   9   2      537.64      504.65     49.82 o
   9   9   2      923.64      930.32     43.37 o
  10   9   2       18.38       46.55     22.24 o
  11   9   2      394.86      379.60     29.98 o
  12   9   2        0.40       14.82     27.17 o
  13   9   2      105.97       85.64     32.94 o
  14   9   2       13.72       25.53     32.94 o
  -9  10   2      122.83      192.69     22.44 o
  -8  10   2       23.15       14.73     23.53 o
  -7  10   2       33.25        2.46     20.61 o
  -6  10   2       35.17       46.94     21.41 o
  -5  10   2       47.98       53.44     25.00 o
  -4  10   2      748.61      743.22     22.31 o
  -3  10   2       56.62       69.99     14.00 o
  -2  10   2       74.52       77.40     22.23 o
  -1  10   2      248.75      237.15     13.17 o
   0  10   2     1939.00     1751.92     17.56 o
   1  10   2      159.31      165.35     10.27 o
   2  10   2     3076.33     2949.64     38.29 o
   3  10   2      286.83      315.72     14.82 o
   4  10   2      914.81      880.11     16.32 o
   5  10   2     2260.90     2295.80     32.02 o
   6  10   2        0.19        0.71     14.40 o
   7  10   2      140.01      165.63     28.51 o
   8  10   2      546.76      513.22     25.74 o
   9  10   2      557.86      573.00     28.28 o
  10  10   2      668.29      580.62     25.32 o
  11  10   2      211.83      233.51     27.12 o
  12  10   2       23.77       26.76     19.80 o
  13  10   2       16.93       18.49     20.66 o
  14  10   2       18.55       48.58     32.94 o
  -8  11   2      123.27      198.45     42.82 o
  -7  11   2      334.95      400.68     28.46 o
  -6  11   2       24.31        9.88     16.47 o
  -5  11   2      256.91      269.43     48.17 o
  -4  11   2       31.10       22.41     13.35 o
  -3  11   2     1067.43     1086.05     24.98 o
  -2  11   2      208.47      239.62     25.53 o
  -1  11   2     4318.83     4448.99     64.23 o
   0  11   2       18.13       -1.43      6.83 o
   1  11   2     3156.11     3117.60     38.31 o
   2  11   2      297.73      311.65     41.17 o
   3  11   2       11.99       24.50     11.93 o
   4  11   2      109.58      100.86     10.35 o
   5  11   2     1273.28     1170.01     17.32 o
   6  11   2     1987.79     2006.64     82.34 o
   7  11   2     2611.37     2614.50     44.63 o
   8  11   2      365.30      330.62     24.15 o
   9  11   2      306.12      349.05     35.50 o
  10  11   2       39.91       58.65     22.24 o
  11  11   2       89.05       48.86     33.48 o
  12  11   2       75.39       51.79     25.00 o
  13  11   2       39.73       40.35     29.64 o
  14  11   2        9.33        9.14     26.91 o
  -7  12   2       96.06       96.34     36.23 o
  -6  12   2      107.48      154.80     19.76 o
  -5  12   2       27.57       19.39     19.50 o
  -4  12   2      178.79      221.40     35.41 o
  -3  12   2       21.63       26.26     12.08 o
  -2  12   2      401.80      391.95     18.12 o
  -1  12   2       68.61       51.78     15.69 o
   0  12   2      430.60      363.13     28.00 o
   1  12   2       44.02       30.16      9.50 o
   2  12   2      457.69      426.04     16.86 o
   3  12   2      166.56      155.00     24.29 o
   4  12   2     2579.70     2640.64     32.05 o
   5  12   2       27.50       37.82     10.32 o
   6  12   2     2002.23     2019.08     37.88 o
   7  12   2      148.21      145.60     29.40 o
   8  12   2      109.73       97.42     21.00 o
   9  12   2        6.50      -17.38     18.73 o
  10  12   2      168.34      147.56     21.00 o
  11  12   2      147.72      219.17     38.70 o
  12  12   2      231.99      190.55     22.71 o
  13  12   2       20.19       -8.93     24.26 o
  -6  13   2      126.49      202.24     58.46 o
  -5  13   2       14.53       -7.46     13.45 o
  -4  13   2       63.64       70.74     14.19 o
  -3  13   2       65.40       87.86     13.45 o
  -2  13   2      235.71      270.08     16.47 o
  -1  13   2      463.38      410.19     20.94 o
   0  13   2       36.19       47.76     22.23 o
   1  13   2       21.43       26.58     16.13 o
   2  13   2       36.46       34.69     13.35 o
   3  13   2      398.49      411.82     35.41 o
   4  13   2      113.50      117.49     10.59 o
   5  13   2      355.95      333.47     22.54 o
   6  13   2        6.73       13.95      9.29 o
   7  13   2        1.15        3.33     22.41 o
   8  13   2      623.33      689.32     36.94 o
   9  13   2       15.79       45.44     19.47 o
  10  13   2      123.62      115.99     18.63 o
  11  13   2       73.49       68.22     18.92 o
  12  13   2       25.84       29.23     19.80 o
  13  13   2       22.21       15.40     25.00 o
  -5  14   2       68.79       61.55     14.94 o
  -4  14   2      108.30      143.63     25.94 o
  -3  14   2      118.33      166.21     14.71 o
  -2  14   2        5.50       11.23     11.44 o
  -1  14   2        4.37       -1.14     10.99 o
   0  14   2      813.14      732.03     34.58 o
   1  14   2       64.17       53.17     10.70 o
   2  14   2      288.76      306.33     12.82 o
   3  14   2       16.23        8.89     25.53 o
   4  14   2      182.13      172.55     47.76 o
   5  14   2       48.59       39.27     18.43 o
   6  14   2      151.17      171.00     12.79 o
   7  14   2      112.66      154.23     16.41 o
   8  14   2       34.13       31.70     26.20 o
   9  14   2      151.72      112.09     30.26 o
  10  14   2      180.61      195.23     20.08 o
  11  14   2       84.98      148.73     28.00 o
  12  14   2      122.52      110.09     25.74 o
  -4  15   2       20.31       28.47     14.87 o
  -3  15   2       13.46       12.47     16.40 o
  -2  15   2       76.39       63.75     22.42 o
  -1  15   2       36.45       69.17     24.70 o
   0  15   2        1.38       32.11     22.23 o
   1  15   2      148.84      121.01     90.58 o
   2  15   2       66.55       54.75     11.94 o
   3  15   2      200.14      186.71     11.44 o
   4  15   2       36.19       13.48     14.82 o
   5  15   2      132.87      149.50     32.11 o
   6  15   2        0.31        9.10     10.70 o
   7  15   2      473.95      482.04     35.00 o
   8  15   2        7.72        2.35     13.65 o
   9  15   2      464.35      491.52     36.09 o
  10  15   2        2.30       -2.95     19.28 o
  11  15   2       66.64       53.28     23.52 o
  12  15   2       16.81        5.89     31.15 o
  -3  16   2        6.74        6.63     14.08 o
  -2  16   2        3.85        0.90     15.42 o
  -1  16   2       27.74       38.70     42.82 o
   0  16   2      151.11      115.28     44.47 o
   1  16   2        0.02       32.94     37.88 o
   2  16   2      299.99      279.45     17.75 o
   3  16   2       38.71       50.57     10.06 o
   4  16   2        0.06       10.33      9.22 o
   5  16   2       11.30       14.99     17.81 o
   6  16   2      327.64      314.65     14.61 o
   7  16   2       11.71       14.93     15.21 o
   8  16   2      197.80      192.24     29.79 o
   9  16   2       18.06       21.42     20.70 o
  10  16   2        0.10        7.58     13.76 o
  11  16   2       81.18       53.69     41.17 o
  -1  17   2       76.70       86.46     27.17 o
   0  17   2       59.38       55.17     24.70 o
   1  17   2        1.85       -0.82     19.76 o
   2  17   2       45.95       25.32     10.59 o
   3  17   2      130.20      165.25     29.64 o
   4  17   2      126.16      102.50     13.13 o
   5  17   2      119.77      171.86     39.52 o
   6  17   2        5.16        9.12     10.82 o
   7  17   2       31.42       28.33     15.63 o
   8  17   2        0.71       -1.52     15.21 o
   9  17   2        1.81        5.21     12.85 o
  10  17   2       10.52       24.01     21.73 o
   1  18   2        4.96        3.29     37.05 o
   2  18   2       96.04       41.99     39.52 o
   3  18   2        3.98        4.21     16.42 o
   4  18   2       29.19        7.41     11.53 o
   5  18   2       41.47       28.25     15.11 o
   6  18   2       17.09       27.53     11.58 o
   7  18   2        0.28        1.13     13.65 o
   8  18   2       18.67       27.40     17.19 o
  -7 -17   3        0.91      -28.82     41.99 o
  -6 -17   3       31.43       65.87     42.82 o
  -5 -17   3       38.90       28.00     37.88 o
  -4 -17   3      136.25       66.70     39.52 o
  -3 -17   3       84.06       77.40     38.70 o
  -2 -17   3      423.50      449.59     44.47 o
  -1 -17   3        4.12       -5.76     18.12 o
   0 -17   3        3.60      -15.65     18.94 o
  -9 -16   3        1.68       -0.12     12.35 o
  -8 -16   3       26.80       26.32     12.82 o
  -7 -16   3        9.27       34.39     12.18 o
  -6 -16   3       95.81      105.75     28.82 o
  -5 -16   3      214.21      193.04     54.35 o
  -4 -16   3       22.13       13.14     16.70 o
  -3 -16   3      155.27      141.00     31.29 o
  -2 -16   3       27.33       20.59     15.65 o
  -1 -16   3       94.64       67.43     12.34 o
   0 -16   3       45.54       40.96     10.74 o
   1 -16   3      152.30      132.58     47.35 o
   2 -16   3        4.01       20.77     18.60 o
   3 -16   3       96.69       57.64     30.47 o
 -10 -15   3       33.07       37.15     11.98 o
  -9 -15   3        3.81        5.41     10.14 o
  -8 -15   3       41.14       36.03      9.96 o
  -7 -15   3       29.64       40.79     12.18 o
  -6 -15   3      441.47      410.36     29.64 o
  -5 -15   3       31.57       51.37     15.65 o
  -4 -15   3      143.41      166.80     16.00 o
  -3 -15   3       31.88       11.00      8.67 o
  -2 -15   3       22.64       26.35     10.16 o
  -1 -15   3        0.04       -9.85     16.20 o
   0 -15   3       19.55       27.04      9.38 o
   1 -15   3      103.51      121.13     20.01 o
   2 -15   3        3.59       -1.34     10.24 o
   3 -15   3        0.94       23.32     13.38 o
   4 -15   3      106.60       87.59     13.78 o
 -11 -14   3       12.56       29.17     23.06 o
 -10 -14   3        8.07       18.94     24.70 o
  -9 -14   3      112.56      165.86     39.29 o
  -8 -14   3       46.55       35.80     17.25 o
  -7 -14   3      390.60      419.73     15.97 o
  -6 -14   3        1.22        2.26     15.65 o
  -5 -14   3        0.81       -3.19     13.35 o
  -4 -14   3        1.64        1.33     12.19 o
  -3 -14   3       55.92       44.83     11.12 o
  -2 -14   3       45.24       43.71     18.12 o
  -1 -14   3       78.89       75.27     10.47 o
   0 -14   3       51.54       58.16     10.67 o
   1 -14   3      730.03      694.93     17.75 o
   2 -14   3       73.43       88.07     15.13 o
   3 -14   3      316.60      295.08     15.98 o
   4 -14   3        0.92       -6.33     17.19 o
   5 -14   3       73.48       29.80     26.70 o
 -11 -13   3        1.28       -8.75     27.17 o
 -10 -13   3       55.71       94.26     25.32 o
  -9 -13   3        9.04        4.12     13.01 o
  -8 -13   3      139.42      108.28     16.74 o
  -7 -13   3        5.80       11.90     15.00 o
  -6 -13   3       13.68       11.59      8.22 o
  -5 -13   3       15.58        2.60     15.96 o
  -4 -13   3       13.80       31.51     10.25 o
  -3 -13   3        6.03        7.90      8.67 o
  -2 -13   3      168.78      148.53     10.70 o
  -1 -13   3      106.88       99.74     18.43 o
   0 -13   3      764.78      755.18     21.78 o
   1 -13   3        1.75       11.40      8.56 o
   2 -13   3       87.67       50.13     20.23 o
   3 -13   3        7.17       13.29     18.12 o
   4 -13   3      387.02      363.53     30.47 o
   5 -13   3        5.16       15.98     19.04 o
   6 -13   3        2.45        0.60     13.94 o
 -12 -12   3        0.95      -23.88     23.88 o
 -11 -12   3      330.74      334.31     46.94 o
 -10 -12   3        0.67       11.29     15.87 o
  -9 -12   3      260.26      295.99     15.72 o
  -8 -12   3        2.81       14.82     10.70 o
  -7 -12   3        7.93       -1.65      8.04 o
  -6 -12   3       28.98       14.19     14.19 o
  -5 -12   3      183.85      181.30     14.01 o
  -4 -12   3       97.25      104.66     10.89 o
  -3 -12   3     2862.34     2931.06     72.46 o
  -2 -12   3       14.16        8.82     14.40 o
  -1 -12   3      681.85      670.87     19.21 o
   0 -12   3        1.46       -1.04     19.76 o
   1 -12   3      306.59      240.15     11.35 o
   2 -12   3       20.40       18.23      9.63 o
   3 -12   3       22.67       48.19     22.34 o
   4 -12   3       25.85       24.44     17.52 o
   5 -12   3      253.46      274.29     18.17 o
   6 -12   3        8.45       12.38     18.34 o
   7 -12   3       20.48       47.14     21.18 o
 -12 -11   3      263.52      221.50     29.64 o
 -11 -11   3       29.07       24.15     26.18 o
 -10 -11   3        9.40       -4.53     18.53 o
  -9 -11   3       22.89       20.15     15.68 o
  -8 -11   3      171.10      195.02     54.35 o
  -7 -11   3       99.71      100.57     14.82 o
  -6 -11   3     1131.72     1169.89     24.99 o
  -5 -11   3      262.83      245.89     12.15 o
  -4 -11   3     3754.25     3872.90     48.01 o
  -3 -11   3       39.59       24.70     17.70 o
  -2 -11   3       73.93       66.72      8.58 o
  -1 -11   3      401.23      349.53     11.85 o
   0 -11   3      693.06      671.91     19.45 o
   1 -11   3       22.94       27.65      8.98 o
   2 -11   3      815.35      793.80     31.25 o
   3 -11   3        0.29       -6.44     15.38 o
   4 -11   3      594.72      606.75     24.22 o
   5 -11   3       24.19       31.82     16.86 o
   6 -11   3      161.93      221.16     18.02 o
   7 -11   3       60.18       65.38     31.11 o
   8 -11   3       53.94       59.70     18.63 o
 -13 -10   3        8.54       14.00     26.35 o
 -11 -10   3       61.80       56.07     20.02 o
 -10 -10   3       67.37       70.85     15.14 o
  -9 -10   3       26.93       21.38     35.00 o
  -8 -10   3       86.97      115.94     16.42 o
  -7 -10   3      601.64      623.36     19.58 o
  -6 -10   3       53.85       36.64     16.89 o
  -5 -10   3      474.51      489.01     13.36 o
  -4 -10   3      443.92      458.72     11.22 o
  -3 -10   3        2.62        2.72      7.88 o
  -2 -10   3        0.80        5.65      7.20 o
  -1 -10   3      110.63      102.97      8.67 o
   0 -10   3       41.07       49.19     11.73 o
   1 -10   3      648.56      589.00     10.75 o
   2 -10   3        1.01        0.89     10.00 o
   3 -10   3     1437.00     1492.18     93.05 o
   4 -10   3        3.09        1.07     13.92 o
   5 -10   3      118.03      119.25     15.69 o
   6 -10   3       46.10       60.56     25.94 o
   7 -10   3      350.86      415.93     35.80 o
   8 -10   3       37.00       24.43     18.33 o
   9 -10   3        6.17        7.89     40.35 o
 -13  -9   3       28.38      -12.35     46.94 o
 -12  -9   3        7.28        5.59     19.28 o
 -11  -9   3        2.95      -24.29     24.29 o
 -10  -9   3       10.02        1.35     16.31 o
  -9  -9   3       33.50       21.72     13.09 o
  -8  -9   3     1215.62     1184.80     22.99 o
  -7  -9   3      183.04      194.12     15.68 o
  -6  -9   3      984.00      957.35     17.44 o
  -5  -9   3      121.83      159.65     19.76 o
  -4  -9   3      587.95      620.90     10.68 o
  -3  -9   3      338.39      337.56     16.88 o
  -2  -9   3       72.08       97.55     12.19 o
  -1  -9   3       40.79       62.98     11.34 o
   0  -9   3     3006.23     3037.31     27.62 o
   1  -9   3      116.15      168.53     18.57 o
   2  -9   3     1283.57     1300.74     29.82 o
   3  -9   3       27.96       34.76     15.69 o
   4  -9   3       38.84       48.78     16.83 o
   5  -9   3       17.29       21.06     13.67 o
   6  -9   3       10.88       19.30     17.90 o
   7  -9   3       57.86       51.25     20.21 o
   8  -9   3       59.42       49.93     21.81 o
   9  -9   3       84.47       99.07     26.31 o
  10  -9   3       33.26       50.20     24.38 o
 -13  -8   3       88.67       48.58     29.64 o
 -12  -8   3        0.88       10.70     23.88 o
 -11  -8   3      369.30      449.26     37.55 o
 -10  -8   3        0.40       -8.23     14.26 o
  -9  -8   3      673.14      702.31     20.94 o
  -8  -8   3       47.40       40.54     22.41 o
  -7  -8   3       10.19        2.75     10.18 o
  -6  -8   3      203.50      206.25     11.34 o
  -5  -8   3        7.67       15.23     13.97 o
  -4  -8   3      141.11      165.53      8.15 o
  -3  -8   3     3276.45     3217.36     27.61 o
  -2  -8   3      797.52      825.93     20.47 o
  -1  -8   3    14377.74    15319.83    151.46 o
   0  -8   3      322.19      302.59     15.29 o
   1  -8   3     1556.66     1502.04     19.31 o
   2  -8   3       70.94       66.71     12.27 o
   3  -8   3     1263.26     1255.25     26.29 o
   4  -8   3        0.27       16.85     15.96 o
   5  -8   3     2449.39     2399.32     35.22 o
   6  -8   3       21.36       25.62     16.06 o
   7  -8   3      605.99      644.70     23.53 o
   8  -8   3       31.65       22.37     16.77 o
   9  -8   3       92.25       92.86     25.42 o
  10  -8   3       13.76       16.53     34.35 o
 -13  -7   3       70.51       77.75     21.83 o
 -12  -7   3       30.92       -6.62     22.14 o
 -11  -7   3       10.48        7.49     18.53 o
 -10  -7   3      152.72      154.39     22.03 o
  -9  -7   3        0.84       -1.24     12.76 o
  -8  -7   3       74.55       92.20     14.82 o
  -7  -7   3      286.86      323.42     35.41 o
  -6  -7   3       17.77       40.35     17.47 o
  -5  -7   3       52.09       49.82     15.14 o
  -4  -7   3     1855.81     1843.58     23.11 o
  -3  -7   3      576.52      595.41     10.89 o
  -2  -7   3     2695.44     2536.38     28.61 o
  -1  -7   3      516.77      435.97     16.47 o
   0  -7   3     2895.49     2838.73     25.75 o
   1  -7   3       19.96       20.60      6.84 o
   2  -7   3      652.30      566.83     21.28 o
   3  -7   3       51.03       65.34     13.39 o
   4  -7   3     1778.95     1648.77     31.17 o
   5  -7   3        4.56        7.41     23.29 o
   6  -7   3       68.13       61.51     15.69 o
   7  -7   3        3.97       15.16     19.58 o
   8  -7   3      316.47      326.72     25.54 o
   9  -7   3       29.11       20.61     30.47 o
  10  -7   3      274.91      363.42     93.05 o
  11  -7   3       39.49       35.34     21.76 o
 -13  -6   3      144.32       96.99     29.02 o
 -12  -6   3       24.72       10.61     18.60 o
 -11  -6   3      292.17      327.06     27.54 o
 -10  -6   3      158.45      158.53     18.92 o
  -9  -6   3        2.38       -0.82     13.39 o
  -8  -6   3       82.89       87.48     14.56 o
  -7  -6   3     2086.34     2038.81     29.69 o
  -6  -6   3      143.98      179.01     13.17 o
  -5  -6   3     4383.46     4437.67     52.98 o
  -4  -6   3      266.17      282.40     11.22 o
  -3  -6   3        5.00        1.50      5.72 o
  -2  -6   3      492.65      573.17     19.59 o
  -1  -6   3        0.02        3.29      6.85 o
   0  -6   3      415.76      380.35     10.11 o
   1  -6   3      784.47      951.35     16.57 o
   2  -6   3       86.02       92.32     10.07 o
   3  -6   3     1271.28     1140.68     19.45 o
   4  -6   3       87.53       93.78     15.96 o
   5  -6   3     3788.45     3770.52     83.99 o
   6  -6   3      359.42      351.43     39.94 o
   7  -6   3      711.84      698.58     23.20 o
   8  -6   3       44.25       50.67     31.54 o
   9  -6   3       38.47       20.65     17.58 o
  10  -6   3        9.61       -0.62     17.21 o
  11  -6   3        0.91      -11.08     20.74 o
  12  -6   3       30.45       50.06     23.53 o
 -13  -5   3        7.63       26.90     27.41 o
 -12  -5   3       82.42       99.06     22.10 o
 -11  -5   3       42.67       64.57     19.50 o
 -10  -5   3      252.47      266.05     25.42 o
  -9  -5   3        7.74        5.35     18.53 o
  -8  -5   3     2670.16     2510.32     37.26 o
  -7  -5   3       22.71       22.64     12.23 o
  -6  -5   3     6379.08     6184.40     81.52 o
  -5  -5   3       24.44       13.87     10.15 o
  -4  -5   3      915.12      858.93     15.83 o
  -3  -5   3       87.70       90.26      5.82 o
  -2  -5   3     2033.49     1964.66     20.97 o
  -1  -5   3      123.89      123.13      7.82 o
   0  -5   3    13878.84    14787.25    414.39 o
   1  -5   3      384.24      369.89      9.35 o
   2  -5   3    20403.21    22735.01    181.23 o
   3  -5   3      143.17      121.39     10.67 o
   4  -5   3     4324.01     3774.57     46.09 o
   5  -5   3        8.96        6.74     12.51 o
   6  -5   3      352.62      360.27     18.60 o
   7  -5   3       68.15       76.82     19.96 o
   8  -5   3     2536.81     2474.31     48.26 o
   9  -5   3       32.83       31.06     32.81 o
  10  -5   3      767.56      795.01     37.46 o
  11  -5   3        3.71       20.69     35.80 o
  12  -5   3      186.90      193.77     33.82 o
 -13  -4   3        3.76       41.44     23.20 o
 -12  -4   3       10.93       -1.77     23.90 o
 -11  -4   3       81.63       77.69     20.61 o
 -10  -4   3       79.64       73.50     19.19 o
  -9  -4   3       65.32       36.84     20.55 o
  -8  -4   3      134.99      167.05     18.12 o
  -7  -4   3     1218.20     1196.49     42.82 o
  -6  -4   3      384.30      381.76     18.32 o
  -5  -4   3     1347.06     1205.43     29.64 o
  -4  -4   3        2.64       -1.12      8.58 o
  -3  -4   3     2256.48     2253.73     21.54 o
  -2  -4   3      229.04      205.51      9.88 o
  -1  -4   3    14697.32    16662.36    507.08 o
   0  -4   3      215.30      219.60      6.78 o
   1  -4   3    40143.35    45047.33    370.31 o
   2  -4   3       31.45       25.29      6.99 o
   3  -4   3     3158.89     3242.43     56.40 o
   4  -4   3       59.82       96.22     16.06 o
   5  -4   3     2570.67     2289.02     24.88 o
   6  -4   3        8.19        4.25     12.38 o
   7  -4   3     3154.12     3068.15     54.72 o
   8  -4   3      197.70      181.61     18.62 o
   9  -4   3       14.92       18.85     18.00 o
  10  -4   3        5.54        0.74     17.41 o
  11  -4   3      119.57      116.83     27.46 o
  12  -4   3       17.32       40.01     22.35 o
 -13  -3   3       42.94       13.17     60.11 o
 -12  -3   3        2.43       16.47     21.52 o
 -11  -3   3      225.79      229.84     29.53 o
 -10  -3   3      504.07      535.86     32.41 o
  -9  -3   3        9.86       24.53     16.88 o
  -8  -3   3     2633.23     2614.56     46.14 o
  -7  -3   3       96.54       77.44     18.17 o
  -6  -3   3      629.75      564.94     17.17 o
  -5  -3   3     1154.43     1193.19     23.56 o
  -4  -3   3     1273.72     1270.55     18.33 o
  -3  -3   3       30.56       31.70     12.81 o
  -2  -3   3     9319.31     9393.11     79.87 o
  -1  -3   3        8.54        5.92      3.91 o
   0  -3   3      142.78      155.96      7.84 o
   1  -3   3      233.58      240.29      9.29 o
   2  -3   3     3208.35     3085.96     29.71 o
   3  -3   3      148.00      143.93      9.39 o
   4  -3   3      363.13      483.06     11.87 o
   5  -3   3       61.33       49.90     10.91 o
   6  -3   3        5.34        7.46     10.57 o
   7  -3   3      108.92      103.57     18.02 o
   8  -3   3       11.19        2.25     19.69 o
   9  -3   3      493.42      470.13     25.79 o
  10  -3   3       98.18      101.14     27.10 o
  11  -3   3        4.38       36.48     28.43 o
  12  -3   3      136.16      116.93     37.88 o
  13  -3   3        0.82      -16.39     22.94 o
 -13  -2   3      287.89      254.44     44.47 o
 -12  -2   3        1.81        0.00     51.88 o
 -11  -2   3      520.09      579.27     30.21 o
 -10  -2   3       49.96       46.94     24.23 o
  -9  -2   3      224.82      275.65     28.30 o
  -8  -2   3      107.17       96.13     18.28 o
  -7  -2   3     1308.79     1346.76     32.52 o
  -6  -2   3      207.54      188.29     15.11 o
  -5  -2   3    22057.51    23286.32    234.70 o
  -4  -2   3      164.14      138.55     13.56 o
  -3  -2   3    20321.94    22184.28    296.85 o
  -2  -2   3     1385.72     1280.54     34.58 o
  -1  -2   3      505.80      420.77      8.23 o
   0  -2   3      814.16      868.57     15.72 o
   1  -2   3     1673.16     1939.69     16.26 o
   2  -2   3       28.28       41.92      9.52 o
   3  -2   3     5335.20     5443.53     48.68 o
   4  -2   3      119.18      119.13      9.80 o
   5  -2   3     9023.06     8823.36     99.27 o
   6  -2   3       35.55       28.97     16.13 o
   7  -2   3     4616.85     4303.49     54.14 o
   8  -2   3        4.77       -3.76     20.55 o
   9  -2   3      405.08      432.64     30.36 o
  10  -2   3        8.80      -22.70     26.43 o
  11  -2   3      258.12      306.82     41.99 o
  12  -2   3        2.96        3.57     25.04 o
  13  -2   3      220.88      223.15     44.47 o
 -13  -1   3        2.31       28.82     68.34 o
 -12  -1   3       71.30       85.64     37.88 o
 -11  -1   3        0.41      -23.06     59.29 o
 -10  -1   3        0.04      -12.32     25.06 o
  -9  -1   3      121.51      108.79     24.97 o
  -8  -1   3      467.57      482.17     37.47 o
  -7  -1   3      114.62      139.14     21.86 o
  -6  -1   3     1067.16     1038.70     30.47 o
  -5  -1   3       26.12       23.76     21.83 o
  -4  -1   3     4455.40     4710.42     52.62 o
  -3  -1   3     1101.30      979.06     22.64 o
  -2  -1   3     2271.47     1968.82     32.94 o
  -1  -1   3        1.24       20.59     14.82 o
   0  -1   3     3015.98     3270.21     34.83 o
   1  -1   3      771.61      853.17      8.55 o
   2  -1   3    45681.70    52080.35    476.24 o
   3  -1   3      121.25      117.98     11.22 o
   4  -1   3    27374.96    29374.12    493.65 o
   5  -1   3      329.85      372.57     18.64 o
   6  -1   3      128.51      178.36     27.03 o
   7  -1   3       87.63       93.75     20.30 o
   8  -1   3     4196.15     4100.76     67.52 o
   9  -1   3      199.55      208.96     27.17 o
  10  -1   3     3324.65     3349.12     63.33 o
  11  -1   3       34.70       41.08     26.94 o
  12  -1   3       66.84       91.42     30.80 o
  13  -1   3       27.22       68.13     25.87 o
  14  -1   3       25.35       10.21     31.66 o
 -13   0   3        4.45       61.76     41.17 o
 -12   0   3        7.11      -33.76     65.05 o
 -11   0   3      371.64      230.56     41.99 o
 -10   0   3       46.94       55.17     59.29 o
  -9   0   3      134.76      119.40     32.94 o
  -8   0   3      212.53      223.97     55.99 o
  -7   0   3      468.75      410.25     27.18 o
  -6   0   3      190.02      228.57     17.11 o
  -5   0   3     6009.69     5724.99     65.48 o
  -4   0   3      404.38      421.60     38.70 o
  -3   0   3    11151.26    11167.35    167.98 o
  -2   0   3      173.54      166.33     18.12 o
   0   0   3       79.33       85.64      9.06 o
   1   0   3    29465.41    35794.04    237.81 o
   2   0   3     1837.93     1794.80     20.31 o
   3   0   3    56827.08    66774.81    711.80 o
   4   0   3      940.01     1018.60     21.00 o
   5   0   3     1925.15     1781.14     37.85 o
   6   0   3      674.76      651.21     18.92 o
   7   0   3       36.11       32.27     15.11 o
   8   0   3       81.56       93.31     23.16 o
   9   0   3      477.86      428.78     30.17 o
  10   0   3      402.91      398.11     26.45 o
  11   0   3        4.77       11.15     20.35 o
  12   0   3      134.19      109.32     46.52 o
  13   0   3        9.16      -16.90     29.23 o
  14   0   3        4.57       -5.85     38.29 o
 -13   1   3        0.59        7.41     37.88 o
 -12   1   3       50.68       30.47     37.88 o
 -11   1   3       41.96       -5.76     58.46 o
 -10   1   3      973.63      876.13     50.23 o
  -9   1   3       23.34       10.70     51.88 o
  -8   1   3     3514.16     3464.99     75.76 o
  -7   1   3        7.88       28.00     25.53 o
  -6   1   3     2804.12     2659.68     81.52 o
  -5   1   3        3.66       16.47     33.76 o
  -4   1   3      424.28      492.41     41.99 o
  -3   1   3      361.65      321.14     21.41 o
   1   1   3      129.08      147.04      5.45 o
   2   1   3     1040.85     1122.98     15.37 o
   3   1   3      357.93      337.12     13.97 o
   4   1   3       26.44        3.29     20.38 o
   5   1   3      230.16      206.05     16.06 o
   6   1   3      937.03      942.80     25.19 o
   7   1   3      793.81      749.80     22.13 o
   8   1   3     4265.01     4114.19     53.56 o
   9   1   3       17.25       20.38     22.67 o
  10   1   3      924.23      856.56     35.41 o
  11   1   3       18.87       22.90     37.21 o
  12   1   3       76.44       71.28     24.70 o
  13   1   3       16.45       25.90     23.79 o
  14   1   3       25.39       27.98     26.37 o
 -12   2   3        5.16      -32.94     37.88 o
 -11   2   3      110.76       80.70     37.88 o
 -10   2   3        3.13      -16.47     59.29 o
  -9   2   3       17.41       11.53     30.47 o
  -8   2   3       63.39       56.82     56.82 o
  -7   2   3       86.89       83.17     51.05 o
  -6   2   3       17.93       23.06     24.70 o
  -5   2   3     2820.81     2793.07     54.35 o
  -4   2   3     2283.51     2137.62     44.47 o
  -3   2   3    14740.74    14633.17    219.03 o
   1   2   3     3933.93     4222.60     42.07 o
   2   2   3      942.47      910.75     27.95 o
   3   2   3     1021.79     1055.92     19.80 o
   4   2   3      267.19      261.59     18.09 o
   5   2   3    22608.77    23348.90    233.32 o
   6   2   3      152.35      142.81     18.54 o
   7   2   3     5668.74     5388.97     59.68 o
   8   2   3      249.64      226.44     19.50 o
   9   2   3      148.53      111.32     25.10 o
  10   2   3       90.70       88.52     21.54 o
  11   2   3      354.64      376.13     27.07 o
  12   2   3      221.24      212.07     37.47 o
  13   2   3      383.85      397.37     44.05 o
  14   2   3        1.79       16.07     25.28 o
 -12   3   3        0.17       -4.94     65.05 o
 -11   3   3        1.05       23.88     35.41 o
 -10   3   3        4.07       21.41     32.94 o
  -9   3   3        0.04      -11.53     31.29 o
  -8   3   3     1007.91     1002.11     48.58 o
  -7   3   3      765.21      697.44     41.17 o
  -6   3   3      452.21      491.59     34.58 o
  -5   3   3       75.86       90.58     43.64 o
  -4   3   3     4194.54     4237.37     67.52 o
  -3   3   3      283.84      348.31     22.23 o
   1   3   3     4227.16     4224.19     60.93 o
   2   3   3      898.22      917.13     23.19 o
   3   3   3      249.35      257.04     15.65 o
   4   3   3     1156.88     1011.41     20.66 o
   5   3   3      618.36      549.62     27.17 o
   6   3   3     5460.47     5121.03     62.58 o
   7   3   3      290.43      289.00     17.75 o
   8   3   3      681.84      647.50     22.99 o
   9   3   3      895.80      837.50     37.88 o
  10   3   3        3.14        9.09     33.48 o
  11   3   3        0.40      -13.95     20.61 o
  12   3   3      397.38      395.33     29.04 o
  13   3   3      111.90      126.72     33.66 o
  14   3   3        1.75      -14.06     25.02 o
 -12   4   3        9.53      -16.47     39.52 o
 -11   4   3       95.06       87.28     39.52 o
 -10   4   3       10.54       51.05     34.58 o
  -9   4   3       45.73       81.52     35.41 o
  -8   4   3       28.59       65.87     57.64 o
  -7   4   3     4293.26     4515.69     92.22 o
  -6   4   3        1.28       -1.65     23.88 o
  -5   4   3     3012.90     3055.75     62.58 o
  -4   4   3        9.55      -11.53     19.76 o
   0   4   3     3158.44     3459.23     38.70 o
   1   4   3     8859.93     8477.21    115.28 o
   2   4   3     6944.77     7319.63     76.55 o
   3   4   3    25513.48    28434.47    274.53 o
   4   4   3        0.70       16.00     20.66 o
   5   4   3    16479.17    17216.69    164.20 o
   6   4   3       65.19       75.84     16.52 o
   7   4   3        0.30        8.65     12.81 o
   8   4   3       12.40       -9.32     15.42 o
   9   4   3      122.49      124.34     23.81 o
  10   4   3      747.43      669.05     27.37 o
  11   4   3     1729.27     1671.82     46.86 o
  12   4   3        0.08        7.41     29.64 o
  13   4   3      199.42      214.92     37.88 o
  14   4   3        0.11       10.70     58.46 o
 -11   5   3       23.91       23.88     66.70 o
 -10   5   3        6.04       23.88     35.41 o
  -9   5   3        1.47       28.82     32.94 o
  -8   5   3      165.66      162.22     35.41 o
  -7   5   3       28.59       34.58     55.99 o
  -6   5   3      384.17      400.19     62.58 o
  -5   5   3       23.37       54.35     46.11 o
  -4   5   3     3755.13     4049.63     95.52 o
  -1   5   3      919.96      863.78     14.00 o
   0   5   3    33097.54    41030.67    554.17 o
   1   5   3     2408.55     2639.02     24.44 o
   2   5   3    25894.92    29795.57    289.65 o
   3   5   3     2787.05     2722.46     37.72 o
   4   5   3     1153.28     1111.24     23.93 o
   5   5   3      649.20      682.37     29.10 o
   6   5   3      114.66       57.72     15.87 o
   7   5   3       71.85       80.46     14.84 o
   8   5   3     6975.48     6575.02     74.24 o
   9   5   3      110.32      146.39     34.17 o
  10   5   3     1450.68     1439.66     34.06 o
  11   5   3      184.36      167.94     30.47 o
  12   5   3       62.04       42.97     22.37 o
  13   5   3        0.53       28.82     32.94 o
  14   5   3       71.86       88.99     27.07 o
  15   5   3       39.15       27.35     26.71 o
 -11   6   3       38.41       45.29     38.70 o
 -10   6   3       46.87       81.52     66.70 o
  -9   6   3       36.51       78.23     35.41 o
  -8   6   3       19.47       30.47     31.29 o
  -7   6   3      301.85      381.25     38.70 o
  -6   6   3       16.49       62.58     55.17 o
  -5   6   3     2238.04     2289.96     84.81 o
  -4   6   3      165.76      151.51     27.17 o
  -2   6   3       24.12       25.53     14.82 o
  -1   6   3    13499.51    14495.65    183.62 o
   0   6   3     1714.97     1886.48     26.35 o
   1   6   3     1042.14     1169.96     15.65 o
   2   6   3     1430.02     1538.55     15.05 o
   3   6   3      809.32      946.80     18.92 o
   4   6   3      281.61      285.59     23.85 o
   5   6   3        1.02       -1.24     10.48 o
   6   6   3       13.36        8.80     21.25 o
   7   6   3      390.68      343.83     48.58 o
   8   6   3      469.87      422.99     58.05 o
   9   6   3     1010.97      963.01     41.17 o
  10   6   3      177.64      190.61     26.02 o
  11   6   3       14.35      281.64    207.50 o
  12   6   3      403.29      366.43     38.70 o
  13   6   3      148.52      166.33     36.23 o
  14   6   3        0.00       -2.47     32.11 o
  15   6   3       18.66      -23.06     37.88 o
 -10   7   3      244.16      252.79     78.23 o
  -9   7   3        5.56        8.23     32.94 o
  -8   7   3       96.67      205.03     37.05 o
  -7   7   3        2.28       14.82     28.82 o
  -6   7   3      201.14      187.74     32.94 o
  -5   7   3      289.35      186.99    144.51 o
  -4   7   3     4843.94     4962.79     55.58 o
  -3   7   3       33.42       20.59     18.94 o
  -2   7   3      407.05      323.61     12.35 o
  -1   7   3      376.10      382.89     16.47 o
   0   7   3     3566.02     3358.77     38.70 o
   1   7   3      295.64      298.10      7.41 o
   2   7   3     3870.66     4195.57     40.15 o
   3   7   3      293.66      332.32     17.35 o
   4   7   3     1374.81     1322.44     22.13 o
   5   7   3      885.39      866.87     19.80 o
   6   7   3     4833.17     4526.14     65.87 o
   7   7   3      446.31      490.86     24.15 o
   8   7   3     2365.34     2415.40     37.55 o
   9   7   3      121.87      152.22     43.23 o
  10   7   3        4.79       23.88     18.05 o
  11   7   3       30.96        8.85     22.33 o
  12   7   3        1.33        7.00     44.05 o
  13   7   3      176.51      195.15     37.88 o
  14   7   3      197.97      256.09     40.35 o
  15   7   3        8.86      -17.29     36.23 o
 -10   8   3        2.35       10.70     22.23 o
  -9   8   3       36.80      -10.39     17.46 o
  -8   8   3       46.07       29.95     16.95 o
  -7   8   3      238.96      224.24     18.95 o
  -6   8   3       14.86        1.61     12.92 o
  -5   8   3      328.73      365.60     24.43 o
  -4   8   3      207.15      246.68     32.11 o
  -3   8   3      329.49      356.54     15.65 o
  -2   8   3      105.93      135.04     18.12 o
  -1   8   3     2180.11     2170.56     36.23 o
   0   8   3      586.49      594.52     17.29 o
   1   8   3     1035.59     1261.88     25.94 o
   2   8   3      671.90      685.79     10.51 o
   3   8   3    13437.95    14457.92    111.30 o
   4   8   3      109.19      123.78     13.39 o
   5   8   3    15509.75    16269.70    160.39 o
   6   8   3       29.47       30.06     13.39 o
   7   8   3      816.04      874.56     37.85 o
   8   8   3        4.31        1.65     15.65 o
   9   8   3      547.42      533.71     39.94 o
  10   8   3       18.67        6.46     20.86 o
  11   8   3     1632.59     1592.72     55.17 o
  12   8   3       23.38       28.44     21.25 o
  13   8   3      397.26      378.66     29.68 o
  14   8   3       24.27       26.59     24.16 o
  -9   9   3        5.09        1.24     17.99 o
  -8   9   3       62.37       55.61     17.69 o
  -7   9   3        3.26        1.95     14.30 o
  -6   9   3       44.41       55.07     21.25 o
  -5   9   3      101.86      113.01     15.04 o
  -4   9   3      512.65      560.04     24.12 o
  -3   9   3       60.26       41.99     21.41 o
  -2   9   3     3339.44     3228.67     46.11 o
  -1   9   3       87.78       69.17      9.06 o
   0   9   3      214.06      235.03     53.52 o
   1   9   3       23.70       34.48      6.19 o
   2   9   3     9743.34     9700.45    109.52 o
   3   9   3      454.73      554.15     15.21 o
   4   9   3     2056.24     2205.86     30.86 o
   5   9   3      330.04      349.68     20.76 o
   6   9   3       10.16       -0.87     17.29 o
   7   9   3      229.25      215.83     17.47 o
   8   9   3      424.73      391.24     47.35 o
   9   9   3      246.96      228.65     20.38 o
  10   9   3      684.51      612.24     81.11 o
  11   9   3       66.11       54.76     20.38 o
  12   9   3      159.14      186.11     23.87 o
  -9  10   3       15.72       57.64     22.23 o
  -8  10   3       15.93       35.91     18.53 o
  -7  10   3      419.57      529.54     82.75 o
  -6  10   3        7.73        0.00     17.17 o
  -5  10   3      648.33      741.86     26.35 o
  -4  10   3       23.09       30.48     17.69 o
  -3  10   3      157.72      152.33     24.70 o
  -2  10   3      399.24      461.94     15.65 o
  -1  10   3     5101.42     5150.55     67.52 o
   0  10   3      117.26      107.61     12.95 o
   1  10   3     1719.44     1806.95     55.17 o
   2  10   3       21.14       28.65      6.22 o
   3  10   3      482.24      456.14     15.21 o
   4  10   3        3.65       -0.90      6.58 o
   5  10   3      125.16      187.83     27.95 o
   6  10   3      193.15      194.39     16.59 o
   7  10   3       48.32       66.37     19.38 o
   8  10   3      157.76      155.74     18.05 o
   9  10   3      445.32      424.92     30.06 o
  10  10   3      280.93      303.56     39.59 o
  11  10   3      554.22      614.24     86.87 o
  12  10   3      127.27      104.18     27.31 o
  13  10   3       43.71       42.43     22.41 o
  14  10   3        2.81      -14.44     33.76 o
  -8  11   3       18.55       30.66     17.26 o
  -7  11   3       33.38       57.83     16.52 o
  -6  11   3       39.29       46.25     21.52 o
  -5  11   3        0.89      -15.65     15.65 o
  -4  11   3      487.15      491.47     26.35 o
  -3  11   3        9.60       18.94     20.59 o
  -2  11   3      785.29      845.66     20.59 o
  -1  11   3      236.45      253.62     21.41 o
   0  11   3        9.31        5.99      7.69 o
   1  11   3      304.55      291.44     14.77 o
   2  11   3      347.50      351.71     10.51 o
   3  11   3      545.46      560.86     12.44 o
   4  11   3     1902.39     1804.22     79.46 o
   5  11   3        6.32       15.27      8.48 o
   6  11   3     1204.14     1244.40     34.58 o
   7  11   3      216.18      237.47     20.59 o
   8  11   3     2421.22     2403.73     97.58 o
   9  11   3        2.49       -0.34     14.26 o
  10  11   3      957.11      935.42     29.40 o
  11  11   3        0.25       -0.09     16.59 o
  12  11   3       25.05       33.83     35.41 o
  13  11   3       43.77       36.64     21.54 o
  14  11   3       99.41      104.95     25.32 o
  -7  12   3        2.70        4.56     15.13 o
  -6  12   3        7.53      -13.25     20.08 o
  -5  12   3       12.00        5.76     14.00 o
  -4  12   3       32.42       41.52     13.47 o
  -3  12   3       47.06       65.87     22.23 o
  -2  12   3       91.07       78.23     12.35 o
  -1  12   3       93.70      120.68     15.81 o
   0  12   3      145.09      158.10     26.35 o
   1  12   3      969.91      965.38     17.26 o
   2  12   3      170.50      202.47     64.64 o
   3  12   3       48.01       60.14     10.29 o
   4  12   3      102.32      105.31     16.34 o
   5  12   3     1901.70     1852.58     25.34 o
   6  12   3       21.96        0.46     16.61 o
   7  12   3     1394.34     1370.34     83.99 o
   8  12   3      348.71      371.06     22.23 o
   9  12   3       21.37        3.68     18.09 o
  10  12   3      165.63      181.12     25.00 o
  11  12   3       19.17       26.34     23.41 o
  12  12   3       20.77       21.75     24.26 o
  13  12   3      137.65      152.71     44.47 o
  14  12   3       46.90        7.41     53.52 o
  -6  13   3       11.32       14.00     28.00 o
  -5  13   3       20.16       37.88     14.82 o
  -4  13   3      249.39      301.57     17.32 o
  -3  13   3       60.93       52.24     20.76 o
  -2  13   3      629.30      638.16     18.94 o
  -1  13   3      243.85      265.15     18.39 o
   0  13   3      164.27      181.98     27.17 o
   1  13   3        0.04       13.15      8.34 o
   2  13   3     1782.05     1760.65     38.29 o
   3  13   3      948.08      882.56     15.87 o
   4  13   3     1040.79     1019.92     26.67 o
   5  13   3      635.39      579.29     20.08 o
   6  13   3      121.23      119.95     10.62 o
   7  13   3       60.28      121.60     30.47 o
   8  13   3        0.94       -7.82     18.53 o
   9  13   3      148.61      121.64     21.41 o
  10  13   3        4.45        1.41     15.42 o
  11  13   3       61.98       53.52     33.77 o
  12  13   3       69.17       88.62     26.48 o
  13  13   3       83.19       80.03     27.86 o
  -5  14   3       64.44       58.62     14.65 o
  -4  14   3        2.35       -5.51     16.99 o
  -3  14   3       33.28       37.93     17.35 o
  -2  14   3        7.27       23.21     15.23 o
  -1  14   3       68.85       79.67     16.88 o
   0  14   3      292.32      307.14     53.52 o
   1  14   3     1386.03     1468.17     69.17 o
   2  14   3       46.58       38.52      9.03 o
   3  14   3      783.17      834.07     35.41 o
   4  14   3      167.58      148.31     48.99 o
   5  14   3       85.25      133.13     10.89 o
   6  14   3      292.89      336.96     13.97 o
   7  14   3        0.84       -6.11     13.84 o
   8  14   3       61.23       51.80     20.02 o
   9  14   3      349.30      357.94     21.52 o
  10  14   3       10.26       16.06     23.06 o
  11  14   3      211.83      289.86     38.70 o
  12  14   3        0.26      -13.17     19.21 o
  13  14   3       80.89       67.06     27.75 o
  -4  15   3       10.74       25.78     18.76 o
  -3  15   3        0.20       -0.86     15.13 o
  -2  15   3       40.12       34.01     30.47 o
  -1  15   3       30.29       14.82     24.70 o
   0  15   3      162.21      128.46     27.17 o
   1  15   3      255.03      256.09     28.82 o
   2  15   3       70.17       77.83      9.77 o
   3  15   3       52.60       48.82      9.64 o
   4  15   3       90.01       96.96     10.33 o
   5  15   3      122.69      149.88     21.41 o
   6  15   3        0.30        4.00     16.47 o
   7  15   3      152.63      182.54     22.94 o
   8  15   3      266.97      266.90     23.47 o
   9  15   3       10.12        6.75     18.73 o
  10  15   3      190.60      175.16     20.08 o
  11  15   3       30.19       13.49     17.75 o
  12  15   3       21.27       45.60     27.17 o
  -3  16   3       37.80       25.10     25.30 o
  -2  16   3        0.54      -18.74     23.19 o
  -1  16   3       11.60       31.29     46.11 o
   0  16   3       16.55       21.41     42.82 o
   1  16   3       29.97        3.29     37.88 o
   2  16   3       57.55       21.60     28.82 o
   3  16   3       75.64       62.93     17.14 o
   4  16   3        0.59        6.44     19.76 o
   5  16   3       12.70       14.02     14.41 o
   6  16   3      205.95      176.87     17.75 o
   7  16   3      134.08      136.13     14.69 o
   8  16   3      112.90       68.39     24.44 o
   9  16   3      102.58       64.21     21.73 o
  10  16   3       89.87      144.06     76.99 o
  11  16   3       29.64       17.87     18.33 o
  -1  17   3        1.68       22.23     26.35 o
   0  17   3      113.22       87.28     28.00 o
   1  17   3        0.24       48.58     24.70 o
   2  17   3        9.45       16.47     22.23 o
   3  17   3       77.77       46.86     14.84 o
   4  17   3      424.54      452.76     64.64 o
   5  17   3       48.87       61.49     10.23 o
   6  17   3      259.77      238.93     19.35 o
   7  17   3        0.46        5.00     11.66 o
   8  17   3       62.97       59.97     23.15 o
   9  17   3        7.41       21.77     16.67 o
  10  17   3        0.01        5.07     16.70 o
   1  18   3       42.09      -10.70     23.88 o
   2  18   3        1.79       33.76     23.88 o
   3  18   3      197.48      196.92     19.76 o
   4  18   3       18.27        8.13     13.83 o
   5  18   3      106.54      116.15     43.64 o
   6  18   3        0.82       -2.78     16.78 o
   7  18   3       12.47       11.96     11.74 o
   8  18   3       11.80       21.03     20.82 o
  -6 -17   4        0.02       35.41     43.64 o
  -5 -17   4       10.54       -4.94     21.41 o
  -4 -17   4       11.49        7.41     21.41 o
  -3 -17   4       57.43       69.17     23.06 o
  -2 -17   4        0.25        6.59     34.58 o
  -1 -17   4       15.89       24.70     37.05 o
   0 -17   4        3.57       -5.76     35.41 o
  -8 -16   4       38.56       43.64     28.00 o
  -7 -16   4       12.68        3.29     23.88 o
  -6 -16   4        3.44       20.59     23.88 o
  -5 -16   4        0.22       19.76     40.35 o
  -4 -16   4      117.89      158.10     44.47 o
  -3 -16   4        4.00      -16.47     36.23 o
  -2 -16   4      127.11      128.46     23.88 o
  -1 -16   4        4.95        4.94     18.94 o
   0 -16   4       76.15       76.58     23.06 o
   1 -16   4        2.77       19.76     20.59 o
   2 -16   4        2.11       -8.23     21.41 o
  -9 -15   4        0.06       21.08     18.86 o
  -8 -15   4        1.18       17.84     20.62 o
  -7 -15   4      432.50      457.29     22.35 o
  -6 -15   4       35.28       50.80     15.63 o
  -5 -15   4      633.53      669.08    124.34 o
  -4 -15   4        0.37       -7.58     12.03 o
  -3 -15   4       28.57       20.75     12.46 o
  -2 -15   4        0.16        2.68     11.08 o
  -1 -15   4       56.04       37.51      9.81 o
   0 -15   4       27.30       14.44     12.05 o
   1 -15   4      500.76      475.12     23.10 o
   2 -15   4        4.30        6.90     15.42 o
   3 -15   4      197.21      185.70     12.65 o
   4 -15   4        9.79       14.80     10.67 o
 -10 -14   4       54.88       41.83     15.23 o
  -9 -14   4        5.95       29.05     15.64 o
  -8 -14   4      250.19      251.95     16.88 o
  -7 -14   4        2.78        6.86      9.64 o
  -6 -14   4       51.62       52.01     16.02 o
  -5 -14   4       19.36       15.42     13.45 o
  -4 -14   4      137.67      154.85     14.43 o
  -3 -14   4       45.97       54.77     14.46 o
  -2 -14   4      600.22      556.82    101.69 o
  -1 -14   4       53.92       47.23     10.23 o
   0 -14   4      321.38      291.16     14.44 o
   1 -14   4       75.45       77.74      9.78 o
   2 -14   4        2.47        8.21      8.73 o
   3 -14   4       28.27       12.21     10.75 o
   4 -14   4      352.26      380.21     35.82 o
   5 -14   4        1.68        2.01     16.88 o
 -11 -13   4      132.16      148.68     21.82 o
 -10 -13   4        2.80        5.65     20.61 o
  -9 -13   4       34.47       42.21     20.03 o
  -8 -13   4       30.46       34.87     11.72 o
  -7 -13   4        0.15        7.20      7.63 o
  -6 -13   4        8.17        7.02      7.13 o
  -5 -13   4       65.38       55.67     17.14 o
  -4 -13   4       29.39       16.38     14.36 o
  -3 -13   4       37.19       27.06     17.29 o
  -2 -13   4       53.76       50.89     12.46 o
  -1 -13   4       83.46       79.07     14.41 o
   0 -13   4       75.35       61.53     12.34 o
   1 -13   4      135.13      174.78     11.91 o
   2 -13   4        6.24        2.72      8.69 o
   3 -13   4       54.80       26.12     16.55 o
   4 -13   4       19.24       21.23     23.06 o
   5 -13   4       62.34       55.52     15.81 o
   6 -13   4        6.91       31.09     18.11 o
 -11 -12   4        0.09       -4.94     34.58 o
 -10 -12   4       57.58       80.18     20.17 o
  -9 -12   4        3.89        7.41     16.47 o
  -8 -12   4       10.89       26.77     10.18 o
  -7 -12   4       13.96       17.79     10.16 o
  -6 -12   4       16.43       34.39      7.45 o
  -5 -12   4        0.19       -8.63     23.47 o
  -4 -12   4     1091.27     1047.75     18.64 o
  -3 -12   4       14.25       11.82      7.60 o
  -2 -12   4     2040.38     2135.15     46.94 o
  -1 -12   4       16.10       20.59     12.88 o
   0 -12   4      905.77      802.03     17.08 o
   1 -12   4        2.95       13.50      8.16 o
   2 -12   4       31.22       30.60      9.01 o
   3 -12   4       68.28       79.87     17.35 o
   4 -12   4     1069.36     1060.29     24.13 o
   5 -12   4       23.75        8.09     15.84 o
   6 -12   4      842.35      859.85     40.35 o
   7 -12   4        0.08       -3.89     18.48 o
 -12 -11   4        1.04       27.42     27.58 o
 -11 -11   4        3.94        8.23     35.41 o
 -10 -11   4        8.58       -0.41     11.65 o
  -9 -11   4       74.15       64.95     21.82 o
  -8 -11   4       28.97       37.43     18.92 o
  -7 -11   4      179.69      242.55     19.50 o
  -6 -11   4        1.08       -0.43     10.88 o
  -5 -11   4     1736.22     1910.39     38.23 o
  -4 -11   4       25.51       35.05     13.05 o
  -3 -11   4     1182.84     1243.66     23.15 o
  -2 -11   4        0.50       14.29     11.53 o
  -1 -11   4       10.64        7.96     10.29 o
   0 -11   4        6.57        7.01      5.72 o
   1 -11   4     1468.23     1411.02     20.01 o
   2 -11   4       35.43       13.46      9.66 o
   3 -11   4     1445.45     1493.09     59.70 o
   4 -11   4        3.72        8.96     14.46 o
   5 -11   4       71.57       69.84     15.03 o
   6 -11   4        9.99       30.98     19.65 o
   7 -11   4      455.55      452.10     23.45 o
   8 -11   4        0.26        0.33     18.26 o
 -12 -10   4       41.16       43.41     28.00 o
 -11 -10   4       43.24       48.88     19.28 o
 -10 -10   4      102.09      147.95     15.14 o
  -9 -10   4       20.21       10.70     20.96 o
  -8 -10   4      589.45      580.93     16.89 o
  -7 -10   4        2.06       -1.65      8.73 o
  -6 -10   4      545.77      576.89     19.76 o
  -5 -10   4       34.90       35.45      8.46 o
  -4 -10   4       34.37       25.76      6.76 o
  -3 -10   4       36.74       31.26      9.88 o
  -2 -10   4       11.70        7.80      9.44 o
  -1 -10   4       53.73       47.85     21.82 o
   0 -10   4       75.73       60.39      9.36 o
   1 -10   4       57.39       47.59      8.10 o
   2 -10   4        3.78        4.93     11.05 o
   3 -10   4       52.57       45.51     15.86 o
   4 -10   4       43.71       34.71     13.23 o
   5 -10   4       11.06       -6.52     13.45 o
   6 -10   4       46.94       38.83     26.85 o
   7 -10   4       24.87       14.49     15.94 o
   8 -10   4      190.64      189.48     45.70 o
   9 -10   4        3.28       29.23     33.19 o
 -12  -9   4       37.28       23.06     42.82 o
 -11  -9   4       82.26       80.97     20.66 o
 -10  -9   4      123.79       89.41     27.07 o
  -9  -9   4     1329.87     1330.49     67.11 o
  -8  -9   4      104.68      138.90     37.47 o
  -7  -9   4      425.42      443.32     49.82 o
  -6  -9   4       42.77       21.00     15.14 o
  -5  -9   4       36.37       50.23     13.39 o
  -4  -9   4      212.26      217.97     18.30 o
  -3  -9   4      120.77      108.70     10.29 o
  -2  -9   4      124.00      119.23     25.94 o
  -1  -9   4     2017.72     2075.86     26.51 o
   0  -9   4        0.35        0.00      9.35 o
   1  -9   4     3577.41     3588.60     33.04 o
   2  -9   4      126.91      162.76     15.65 o
   3  -9   4     2725.07     2646.37     31.85 o
   4  -9   4      133.61      146.12     19.16 o
   5  -9   4       79.14       84.58     18.41 o
   6  -9   4       37.96       50.47     25.53 o
   7  -9   4      347.20      388.23     44.47 o
   8  -9   4       49.48       25.59     29.23 o
   9  -9   4      558.71      587.68     32.63 o
  10  -9   4        0.92       -0.48     31.70 o
 -13  -8   4       49.48       30.56     34.92 o
 -12  -8   4      111.24      100.44     24.26 o
 -11  -8   4       73.90       67.83     29.98 o
 -10  -8   4      160.78      141.66     20.21 o
  -9  -8   4        0.30       -8.67     15.68 o
  -8  -8   4      202.55      235.85     14.56 o
  -7  -8   4      470.63      482.05     27.58 o
  -6  -8   4        0.14       -5.85     10.06 o
  -5  -8   4      400.76      421.87     19.76 o
  -4  -8   4      805.27      784.51     12.38 o
  -3  -8   4      103.72      120.71     13.08 o
  -2  -8   4    11482.70    12048.85    119.30 o
  -1  -8   4      289.71      270.86     11.22 o
   0  -8   4     4140.58     3988.99     32.74 o
   1  -8   4      481.50      443.59     12.95 o
   2  -8   4      419.63      457.96     16.40 o
   3  -8   4        5.79       11.99     10.99 o
   4  -8   4     1885.74     1847.47     28.96 o
   5  -8   4       40.27       55.49     14.42 o
   6  -8   4     2482.54     2485.72     38.42 o
   7  -8   4       45.41       53.63     21.18 o
   8  -8   4      136.30      147.86     34.17 o
   9  -8   4       70.48       54.89     23.72 o
  10  -8   4      109.84      155.14     37.88 o
 -13  -7   4        0.05        2.42     18.92 o
 -12  -7   4       22.47       27.55     22.88 o
 -11  -7   4       22.97       32.74     20.86 o
 -10  -7   4       20.76       21.84     18.73 o
  -9  -7   4      381.45      361.94     22.56 o
  -8  -7   4       24.68       33.28     12.51 o
  -7  -7   4     1097.56     1113.21     47.35 o
  -6  -7   4        0.63       -8.55      9.01 o
  -5  -7   4     3924.69     4000.02     43.52 o
  -4  -7   4       95.44      104.50      8.58 o
  -3  -7   4     5458.30     5798.75     59.35 o
  -2  -7   4      116.81      130.42     16.06 o
  -1  -7   4      659.53      496.48     73.29 o
   0  -7   4      249.63      235.93      9.75 o
   1  -7   4      155.51      131.52      7.83 o
   2  -7   4      325.13      341.23     11.05 o
   3  -7   4      104.57      112.29     17.54 o
   4  -7   4      214.74      203.33     19.76 o
   5  -7   4        2.74       19.72     22.64 o
   6  -7   4      201.42      193.22     21.69 o
   7  -7   4      191.81      167.86     23.41 o
   8  -7   4        1.59       19.76     17.17 o
   9  -7   4        5.52        0.67     28.46 o
  10  -7   4       63.87       33.80     19.93 o
  11  -7   4       74.90       27.72     30.06 o
 -13  -6   4        2.53       -5.76     19.80 o
 -12  -6   4      183.68      226.87     78.64 o
 -11  -6   4       17.69       23.17     21.04 o
 -10  -6   4      506.28      496.25     27.01 o
  -9  -6   4        9.44       -1.09     16.52 o
  -8  -6   4      101.68       96.05     17.90 o
  -7  -6   4      556.29      565.61     17.47 o
  -6  -6   4     5014.94     5092.88     63.75 o
  -5  -6   4      808.67      862.10     14.84 o
  -4  -6   4     6771.53     6557.80     65.21 o
  -3  -6   4      849.01      778.21     19.35 o
  -2  -6   4     1459.10     1452.18     13.63 o
  -1  -6   4     1201.27     1175.90     13.66 o
   0  -6   4      430.60      566.62     11.86 o
   1  -6   4     1063.69     1009.53     16.31 o
   2  -6   4     5204.47     5865.02     45.66 o
   3  -6   4      435.86      399.51     16.02 o
   4  -6   4     3932.00     3715.87     46.90 o
   5  -6   4       53.94       44.93     16.70 o
   6  -6   4     1473.56     1328.06     32.54 o
   7  -6   4      322.30      328.10     20.38 o
   8  -6   4       90.35      105.34     18.92 o
   9  -6   4        5.30        2.42     17.35 o
  10  -6   4        4.36        6.55     25.53 o
  11  -6   4        8.81       -8.79     25.42 o
  12  -6   4      138.90      139.89     32.74 o
 -13  -5   4        0.95       -1.78     34.88 o
 -12  -5   4        9.90       18.42     19.77 o
 -11  -5   4       66.10       79.55     24.15 o
 -10  -5   4      161.50      183.83     24.45 o
  -9  -5   4      746.00      797.15     29.02 o
  -8  -5   4      796.59      861.42     27.42 o
  -7  -5   4     1301.11     1259.62     30.88 o
  -6  -5   4        1.27       -2.06     17.47 o
  -5  -5   4     2140.36     2038.95     37.47 o
  -4  -5   4     1380.66     1254.24     18.28 o
  -3  -5   4      529.87      506.00      8.15 o
  -2  -5   4        0.42        4.04      4.91 o
  -1  -5   4      844.55      793.99     37.05 o
   0  -5   4        7.36       10.99      2.87 o
   1  -5   4    21736.23    23540.52    523.91 o
   2  -5   4      340.37      320.70     11.17 o
   3  -5   4     7266.90     7176.28     61.93 o
   4  -5   4     1034.52      927.40     30.88 o
   5  -5   4      231.79      224.03     37.05 o
   6  -5   4       49.17       51.55     14.84 o
   7  -5   4      739.19      765.58     42.82 o
   8  -5   4      600.89      623.25     56.40 o
   9  -5   4      730.38      790.27     28.37 o
  10  -5   4        8.65       10.91     22.17 o
  11  -5   4       56.13      105.48     22.62 o
  12  -5   4        9.82       30.06     22.73 o
 -13  -4   4        1.73       15.65     32.11 o
 -12  -4   4       38.72       48.60     37.52 o
 -11  -4   4      100.00      118.54     21.25 o
 -10  -4   4      161.24      179.80     34.17 o
  -9  -4   4        1.40        6.43     18.82 o
  -8  -4   4       86.47       91.06     20.30 o
  -7  -4   4      242.88      205.96     19.28 o
  -6  -4   4       19.06       32.81     11.34 o
  -5  -4   4       34.92       24.70      9.32 o
  -4  -4   4     1244.79     1231.70     23.58 o
  -3  -4   4       52.49       83.48     26.35 o
  -2  -4   4      221.52      247.62     12.35 o
  -1  -4   4       44.15       51.13      2.88 o
   0  -4   4     6707.42     6555.12     66.64 o
   1  -4   4       86.09       74.08      7.94 o
   2  -4   4      428.75      405.76     12.38 o
   3  -4   4       68.39       67.33      9.30 o
   4  -4   4      338.78      404.20     16.52 o
   5  -4   4     1317.50     1402.03     21.29 o
   6  -4   4      324.35      339.47     14.72 o
   7  -4   4      116.36      115.28     15.86 o
   8  -4   4       76.58       78.11     17.11 o
   9  -4   4      819.16      827.44     24.48 o
  10  -4   4       52.02       40.56     19.93 o
  11  -4   4       33.16       33.52     21.33 o
  12  -4   4       25.20       55.35     25.09 o
  13  -4   4        4.62       22.74     30.28 o
 -13  -3   4        3.67        3.29     32.11 o
 -12  -3   4       16.25       79.87     33.76 o
 -11  -3   4      221.93      191.56     41.81 o
 -10  -3   4        2.28        6.88     18.02 o
  -9  -3   4      261.70      256.31     20.94 o
  -8  -3   4      120.33       88.48     31.70 o
  -7  -3   4     1051.98     1061.58     24.43 o
  -6  -3   4        0.89       16.87     17.29 o
  -5  -3   4     2470.17     2342.35     35.00 o
  -4  -3   4      634.07      579.62     16.88 o
  -3  -3   4    20582.39    22927.74    223.97 o
  -2  -3   4     2363.03     2251.79     24.74 o
  -1  -3   4    19087.86    21919.97    711.03 o
   0  -3   4      141.93      152.11     21.25 o
   1  -3   4    23174.71    25789.95    716.20 o
   2  -3   4     2387.65     2536.88     22.02 o
   3  -3   4       81.61       53.12      8.23 o
   4  -3   4       29.02       30.20      9.79 o
   5  -3   4     2740.79     2869.18     30.53 o
   6  -3   4     1958.73     1853.95     31.07 o
   7  -3   4     4649.45     4486.03     67.93 o
   8  -3   4        5.37        1.86     14.51 o
   9  -3   4     1143.80     1081.70     27.69 o
  10  -3   4      221.03      217.70     21.08 o
  11  -3   4        0.01      -18.37     18.37 o
  12  -3   4       15.42       19.60     21.69 o
  13  -3   4        5.23        3.29     21.92 o
 -13  -2   4        8.84      -18.94     34.58 o
 -12  -2   4       16.15       28.82     34.58 o
 -11  -2   4       40.32        9.88     30.47 o
 -10  -2   4      316.57      427.36     65.05 o
  -9  -2   4        2.61        2.30     16.53 o
  -8  -2   4     1793.12     1792.28     40.25 o
  -7  -2   4      249.20      238.23     18.94 o
  -6  -2   4     1274.21     1239.29     23.58 o
  -5  -2   4      478.99      429.07     18.95 o
  -4  -2   4     9341.02     9177.11     85.00 o
  -3  -2   4      287.75      267.81     12.76 o
  -2  -2   4    31925.13    35400.89    494.06 o
  -1  -2   4      800.21      751.79     18.12 o
   0  -2   4     1046.38     1075.10     56.35 o
   1  -2   4     1467.01     1334.94     12.36 o
   2  -2   4      288.53      229.91      6.60 o
   3  -2   4     4597.89     4587.61     40.25 o
   4  -2   4    43906.19    48738.52    555.73 o
   5  -2   4       14.74       12.55     12.08 o
   6  -2   4     5197.39     4966.88     47.27 o
   7  -2   4     1653.58     1479.03     29.36 o
   8  -2   4       49.80       50.03     21.41 o
   9  -2   4       17.33       19.62     23.19 o
  10  -2   4     1475.60     1445.10     43.54 o
  11  -2   4      158.67      196.51     32.05 o
  12  -2   4      218.06      291.65     27.88 o
  13  -2   4        0.47       -0.82     27.02 o
 -13  -1   4       23.01       55.99     38.70 o
 -12  -1   4       29.17       43.64     36.23 o
 -11  -1   4      392.92      442.18     42.82 o
 -10  -1   4        2.48       -7.41     28.82 o
  -9  -1   4      313.80      304.67     34.58 o
  -8  -1   4      177.78      169.63     30.47 o
  -7  -1   4     2510.64     2462.05     54.35 o
  -6  -1   4       31.60       44.13     17.69 o
  -5  -1   4     1527.45     1277.75     31.29 o
  -4  -1   4        1.11        9.88     14.00 o
  -3  -1   4      380.48      361.49     18.12 o
  -2  -1   4      352.51      418.30     17.29 o
   0  -1   4       54.43       49.60      8.68 o
   1  -1   4      144.17      199.37      8.02 o
   2  -1   4       11.13       16.98      6.88 o
   3  -1   4     6089.41     5943.97     44.98 o
   4  -1   4     2036.32     1966.27     22.80 o
   5  -1   4     2745.36     2753.83     38.67 o
   6  -1   4      271.88      256.77     46.52 o
   7  -1   4        3.58       -3.66     25.28 o
   8  -1   4      842.67      840.19     32.20 o
   9  -1   4      112.85       97.26     36.67 o
  10  -1   4       52.25       82.45     21.83 o
  11  -1   4        0.14        2.37     25.42 o
  12  -1   4      105.50      179.50     51.88 o
  13  -1   4        7.15       25.44     30.67 o
  14  -1   4        0.06       31.08     27.03 o
 -12   0   4      323.70      280.79     78.23 o
 -11   0   4        7.87       -3.29     32.11 o
 -10   0   4        3.14       -6.59     29.64 o
  -9   0   4       98.15      112.81     32.11 o
  -8   0   4     1293.05     1238.44     46.11 o
  -7   0   4        3.32       -8.23     41.17 o
  -6   0   4     1262.52     1225.26     38.70 o
  -5   0   4      198.26      176.21     21.41 o
  -4   0   4        4.14       13.17     15.65 o
  -3   0   4      489.51      431.48     20.59 o
  -2   0   4     8297.17     7991.38    104.58 o
   0   0   4     5323.80     5446.99     66.70 o
   1   0   4      906.81      843.21     10.86 o
   2   0   4      380.59      546.21      9.44 o
   3   0   4       22.17       18.39      7.61 o
   4   0   4     7007.76     6838.76     70.91 o
   5   0   4      458.56      440.31     19.17 o
   6   0   4     2316.30     2449.08     38.08 o
   7   0   4       38.35       39.63     18.73 o
   8   0   4        1.25       14.00     16.30 o
   9   0   4      843.56      792.17     27.93 o
  10   0   4     1274.60     1183.35     33.76 o
  11   0   4      115.51       97.36     28.49 o
  12   0   4      828.92      780.94    122.69 o
  13   0   4        4.99       -0.87     22.03 o
  14   0   4        0.27       -6.85     31.03 o
 -12   1   4       14.30       41.99     38.70 o
 -11   1   4      179.64      157.28     69.17 o
 -10   1   4        2.25        6.59     30.47 o
  -9   1   4       34.13       23.88     30.47 o
  -8   1   4       65.17      125.16     56.82 o
  -7   1   4      101.09      171.27     29.64 o
  -6   1   4      129.10      147.39     28.00 o
  -5   1   4     4088.76     3955.76     67.52 o
  -4   1   4      827.33      783.08     27.17 o
  -3   1   4     2357.54     2530.40     44.47 o
   0   1   4     2664.40     2816.95     35.41 o
   1   1   4    76159.70    88886.55    694.68 o
   2   1   4     1025.89      994.23     12.18 o
   3   1   4      252.81      283.89     13.83 o
   4   1   4        3.10        3.71      9.90 o
   5   1   4      774.00      656.80     17.75 o
   6   1   4       23.01       35.70     15.87 o
   7   1   4    14855.46    14473.17    146.15 o
   8   1   4       68.65       48.99     17.47 o
   9   1   4     2712.06     2525.20     43.09 o
  10   1   4      118.19       67.26     26.38 o
  11   1   4       31.15       30.33     21.25 o
  12   1   4        9.14       32.19     22.62 o
  13   1   4      445.79      484.90     38.94 o
  14   1   4        1.44       -7.69     24.37 o
 -12   2   4        3.06       17.29     66.70 o
 -11   2   4        0.04       28.00     35.41 o
 -10   2   4       62.70       25.53     59.29 o
  -9   2   4       23.66       13.17     30.47 o
  -8   2   4     1787.93     1882.36     58.46 o
  -7   2   4       31.06       33.76     28.00 o
  -6   2   4     3400.66     3423.00     98.81 o
  -5   2   4       19.91       16.47     38.70 o
  -4   2   4     2051.87     2000.11     61.76 o
  -3   2   4     3173.70     3147.15     52.70 o
   1   2   4      435.83      417.64      7.49 o
   2   2   4     2582.30     2643.96     31.65 o
   3   2   4     1804.52     1745.43     24.74 o
   4   2   4     4832.18     4547.44     63.40 o
   5   2   4      112.01      111.50     15.96 o
   6   2   4     5430.60     5166.63     61.73 o
   7   2   4      213.39      196.26     17.47 o
   8   2   4     1110.38     1157.89     27.95 o
   9   2   4      198.09      167.44     68.76 o
  10   2   4      642.90      679.06     34.11 o
  11   2   4       34.68       49.41     53.52 o
  12   2   4       50.66       52.58     25.53 o
  13   2   4       13.01        6.07     30.06 o
  14   2   4        5.17       22.13     25.60 o
 -12   3   4        5.62       20.59     68.34 o
 -11   3   4      209.85      189.39     41.99 o
 -10   3   4       41.30       15.65     33.76 o
  -9   3   4     1190.28     1171.74     88.93 o
  -8   3   4       71.39       36.23     31.29 o
  -7   3   4       19.54       27.17     28.82 o
  -6   3   4        0.36       -8.23     24.70 o
  -5   3   4     7608.36     7768.23    121.04 o
  -4   3   4     1294.46     1201.38     35.41 o
   1   3   4     1350.79     1327.52     86.46 o
   2   3   4     1679.84     1620.41     18.85 o
   3   3   4      121.77      242.58     49.41 o
   4   3   4     2671.06     2576.18     32.01 o
   5   3   4    17150.79    17349.51    165.33 o
   6   3   4       77.10       65.10     17.26 o
   7   3   4     6368.16     6387.08     69.00 o
   8   3   4       24.81       44.63     20.86 o
   9   3   4      815.23      753.76     26.49 o
  10   3   4       31.20       31.14     20.08 o
  11   3   4       49.37       28.69     20.94 o
  12   3   4       20.33       51.85     29.13 o
  13   3   4      113.04      120.39     26.71 o
  14   3   4       25.19       40.35     35.41 o
 -11   4   4        0.15       -7.41     63.40 o
 -10   4   4       10.29       16.47     33.76 o
  -9   4   4       21.77       45.29     33.76 o
  -8   4   4      295.35      262.67     66.70 o
  -7   4   4      120.04      161.39     61.76 o
  -6   4   4      457.56      438.06     36.23 o
  -5   4   4       52.72       65.87     26.35 o
  -4   4   4     1309.19     1341.37     64.23 o
   1   4   4       65.49       82.34     18.94 o
   2   4   4    31463.88    36651.18    363.86 o
   3   4   4      632.09      668.89     18.33 o
   4   4   4    20656.13    21326.98    203.20 o
   5   4   4      526.41      495.85     16.86 o
   6   4   4      139.67      125.34     21.41 o
   7   4   4       67.49       38.29     14.56 o
   8   4   4      496.28      390.32     26.16 o
   9   4   4       83.06       58.99     18.94 o
  10   4   4     2086.35     2074.37     48.99 o
  11   4   4       25.36       10.70     20.38 o
  12   4   4      691.36      763.80     32.59 o
  13   4   4       37.24       53.52     35.41 o
  14   4   4      101.15      120.70     27.62 o
  15   4   4        0.00        3.98     25.60 o
 -11   5   4        0.61        7.41     36.23 o
 -10   5   4       26.22       37.88     64.23 o
  -9   5   4       29.50       20.59     33.76 o
  -8   5   4       28.56       -8.23     31.29 o
  -7   5   4      212.97      251.15     37.05 o
  -6   5   4      155.65      144.92     58.46 o
  -5   5   4     1341.56     1566.16     75.76 o
  -4   5   4      110.61      150.69     27.17 o
   0   5   4     4048.69     4112.21     44.47 o
   1   5   4    13556.03    13331.32    177.04 o
   2   5   4      316.82      368.92     19.38 o
   3   5   4     9158.65     9849.19    102.11 o
   4   5   4       13.19        6.68     10.76 o
   5   5   4      246.83      239.58     25.94 o
   6   5   4     1153.89     1053.93     26.05 o
   7   5   4      388.09      374.15     20.59 o
   8   5   4      307.47      316.37     52.70 o
   9   5   4     1438.48     1385.50     37.88 o
  10   5   4      246.79      251.76     40.46 o
  11   5   4      450.97      545.23     47.73 o
  12   5   4       69.08       56.82     32.94 o
  13   5   4       94.76       87.28     35.41 o
  14   5   4        3.69       18.94     33.76 o
 -10   6   4        9.76      -23.06     65.87 o
  -9   6   4       11.40       23.06     33.76 o
  -8   6   4      352.44      366.43     41.17 o
  -7   6   4      208.33      147.39     36.23 o
  -6   6   4     1450.34     1351.25     51.05 o
  -5   6   4      114.50      124.34     30.47 o
  -4   6   4      688.00      688.39     35.41 o
  -1   6   4     2491.32     2278.43     28.00 o
   0   6   4       54.66      159.75      7.41 o
   1   6   4     2360.52     2324.54     42.82 o
   2   6   4     4398.23     4476.55    109.93 o
   3   6   4      358.76      388.71     19.17 o
   4   6   4      236.06      257.26     14.26 o
   5   6   4       39.20       52.67     16.47 o
   6   6   4       84.38       60.66     13.39 o
   7   6   4     1458.77     1371.61     27.07 o
   8   6   4     5379.74     5181.95     62.88 o
   9   6   4      335.20      304.34     33.76 o
  10   6   4      918.93      961.63     35.78 o
  11   6   4       72.17       41.62     20.66 o
  12   6   4       18.87       40.87     22.41 o
  13   6   4        3.50       29.64     32.94 o
  14   6   4        8.60      -17.59     24.16 o
  15   6   4        0.37      -26.76     26.76 o
 -10   7   4        5.33      -12.35     37.05 o
  -9   7   4      252.96      211.62     73.29 o
  -8   7   4        0.45       50.23     32.94 o
  -7   7   4      306.67      416.66     39.52 o
  -6   7   4       18.14       28.00     29.64 o
  -5   7   4     1593.98     1537.34     51.05 o
  -4   7   4      657.77      624.16     36.23 o
  -3   7   4     5374.62     5702.25     75.76 o
  -2   7   4      111.38      114.46      9.88 o
  -1   7   4     6450.20     6638.49     78.23 o
   0   7   4     1358.74     1273.02     18.94 o
   1   7   4      646.43      604.40     25.53 o
   2   7   4     1271.28     1260.40     14.65 o
   3   7   4        7.40       12.96     11.34 o
   4   7   4       72.84       79.17     21.41 o
   5   7   4     7734.02     7543.37    163.04 o
   6   7   4        4.98       13.59     12.81 o
   7   7   4    10338.70    10677.73    119.60 o
   8   7   4      368.97      403.61     46.94 o
   9   7   4     1016.80      971.96     33.66 o
  10   7   4       12.98       -7.00     17.47 o
  11   7   4        2.19       18.12     19.21 o
  12   7   4       91.68       82.23     23.58 o
  13   7   4      290.99      353.25     41.99 o
  14   7   4        0.67      -25.53     33.76 o
  -9   8   4        0.03       12.35     19.76 o
  -8   8   4       39.59       62.09     17.26 o
  -7   8   4       18.12       19.35     15.23 o
  -6   8   4      264.68      262.80     18.53 o
  -5   8   4       66.01       55.68     13.84 o
  -4   8   4      388.16      490.06     23.45 o
  -3   8   4      327.00      263.50     23.88 o
  -2   8   4      646.97      700.74     24.70 o
  -1   8   4       55.90       51.88      6.59 o
   0   8   4     1166.48     1125.63     19.76 o
   1   8   4      573.29      619.22     26.35 o
   2   8   4     1724.82     1840.18     41.99 o
   3   8   4     1984.66     2039.48     31.41 o
   4   8   4     3275.96     3186.88     44.60 o
   5   8   4      369.85      382.78     24.29 o
   6   8   4     2903.02     2917.74     45.24 o
   7   8   4        0.41      -14.82     15.14 o
   8   8   4       37.98       53.11     16.89 o
   9   8   4     1161.58     1159.93     48.62 o
  10   8   4       26.66       25.32     18.33 o
  11   8   4      472.42      434.21     31.36 o
  12   8   4      344.16      400.19     48.90 o
  13   8   4       86.82       92.22     36.23 o
  14   8   4      284.05      281.61     42.82 o
  15   8   4       50.34       30.69     27.07 o
  -9   9   4        2.76       -3.29     32.94 o
  -8   9   4       24.53       32.94     32.94 o
  -7   9   4       70.13       94.26     27.58 o
  -6   9   4       14.82       48.31     19.35 o
  -5   9   4      122.46      125.41     14.73 o
  -4   9   4       39.63       51.48     11.92 o
  -3   9   4     1246.81     1217.03     24.70 o
  -2   9   4      177.50      181.15     11.53 o
  -1   9   4      858.13      806.14     22.23 o
   0   9   4       18.12       19.83      9.03 o
   1   9   4     1393.65     1235.14     36.23 o
   2   9   4      109.48       89.14      8.65 o
   3   9   4     1874.19     1780.11     37.47 o
   4   9   4     1946.48     1881.35     45.70 o
   5   9   4     4213.75     4271.54     51.24 o
   6   9   4      421.53      414.06     23.41 o
   7   9   4      867.23      845.84     30.88 o
   8   9   4      248.95      243.61     19.50 o
   9   9   4      189.07      197.39     25.00 o
  10   9   4      435.58      449.19     25.04 o
  11   9   4      501.15      555.15     39.11 o
  12   9   4      167.75      233.41     25.04 o
  13   9   4      452.42      378.74     42.82 o
  14   9   4       49.23       37.47     25.04 o
  -8  10   4        4.78        4.94     30.47 o
  -7  10   4       16.25        1.65     13.92 o
  -6  10   4      227.75      232.04     16.86 o
  -5  10   4        1.61        0.71     16.18 o
  -4  10   4     1129.65     1178.12     23.41 o
  -3  10   4       29.79       28.82     10.70 o
  -2  10   4       15.51       17.29     15.65 o
  -1  10   4      349.24      380.42     19.76 o
   0  10   4     3566.61     3832.96     46.94 o
   1  10   4      741.68      743.56     33.76 o
   2  10   4     3058.80     3191.08     34.87 o
   3  10   4       15.81       21.41      9.53 o
   4  10   4     1685.48     1735.27     28.85 o
   5  10   4      554.79      551.87     20.38 o
   6  10   4        5.57        8.23     25.04 o
   7  10   4      387.35      381.89     19.80 o
   8  10   4     1353.36     1347.28     29.69 o
   9  10   4      173.13      239.02     76.17 o
  10  10   4     1916.25     1971.60     39.30 o
  11  10   4      133.25      127.46     22.41 o
  12  10   4      144.38      178.10     36.23 o
  13  10   4        7.46        7.76     26.58 o
  -8  11   4        0.40      -32.11     32.11 o
  -7  11   4      216.49      285.45     18.91 o
  -6  11   4        0.11       -1.65     12.59 o
  -5  11   4      245.81      286.34     23.88 o
  -4  11   4        0.92       -5.81     16.22 o
  -3  11   4      628.33      592.05     28.00 o
  -2  11   4        0.12       12.35     15.65 o
  -1  11   4     3751.49     3887.41     60.93 o
   0  11   4       23.82       15.54      7.08 o
   1  11   4     2702.66     2940.47     89.75 o
   2  11   4       46.67       36.79     10.23 o
   3  11   4       25.07       24.20      9.88 o
   4  11   4        8.98        7.60     10.47 o
   5  11   4     2292.33     2220.77     27.80 o
   6  11   4      140.67      170.89     17.47 o
   7  11   4     1376.52     1411.57     36.24 o
   8  11   4      112.79      153.16     19.21 o
   9  11   4      524.77      503.99     23.87 o
  10  11   4       14.28       15.97     32.01 o
  11  11   4       23.99       22.71     30.88 o
  12  11   4      113.80      137.52     41.05 o
  13  11   4        0.07       -3.29     20.38 o
  14  11   4       72.37       42.41     24.45 o
  -7  12   4        9.05       -1.65     13.39 o
  -6  12   4        0.20       -4.66     12.66 o
  -5  12   4        3.62       -1.92     17.41 o
  -4  12   4      508.08      518.09     24.53 o
  -3  12   4      122.38       96.34     21.41 o
  -2  12   4      417.34      390.31     14.82 o
  -1  12   4      224.43      206.00     16.08 o
   0  12   4      468.44      453.71     56.82 o
   1  12   4      547.94      477.59     32.11 o
   2  12   4       18.67       25.59     10.80 o
   3  12   4       11.34        7.98      6.48 o
   4  12   4      795.39      781.02     14.20 o
   5  12   4        6.17        6.39     11.58 o
   6  12   4      180.18      181.57     18.05 o
   7  12   4      284.00      291.83     20.66 o
   8  12   4      330.26      254.16     59.29 o
   9  12   4      132.92      156.89     26.35 o
  10  12   4       67.58       68.42     23.62 o
  11  12   4      111.98      122.30     33.35 o
  12  12   4       44.00       50.00     25.74 o
  13  12   4        0.04        8.23     20.38 o
  14  12   4       16.66       14.00     34.58 o
  -6  13   4       44.90       49.49     14.25 o
  -5  13   4       17.20        0.95     29.23 o
  -4  13   4       39.78       35.16     20.48 o
  -3  13   4       44.91       41.17     20.59 o
  -2  13   4        5.45       13.17      9.88 o
  -1  13   4      594.70      659.64     27.17 o
   0  13   4      164.78      129.28     28.00 o
   1  13   4      430.20      433.12     32.11 o
   2  13   4      108.66       97.30      8.54 o
   3  13   4      751.33      783.06     22.64 o
   4  13   4        3.98      -11.72     11.72 o
   5  13   4     2202.52     2193.70     30.89 o
   6  13   4       34.33       26.19      8.90 o
   7  13   4     1680.96     1648.54     45.70 o
   8  13   4        1.87       -4.21     19.17 o
   9  13   4       65.50       55.00     22.14 o
  10  13   4        9.02       37.88     18.05 o
  11  13   4       65.73       60.52     19.80 o
  12  13   4       31.53        6.59     19.21 o
  13  13   4      216.82      245.41     30.06 o
  -5  14   4       15.26       12.82     13.57 o
  -4  14   4      180.73      209.66     24.19 o
  -3  14   4       41.18       26.50     21.00 o
  -2  14   4      785.74      783.76     21.82 o
  -1  14   4       56.69       69.17     50.23 o
   0  14   4       57.84      123.51     50.23 o
   1  14   4      411.54      419.13     56.82 o
   2  14   4     1533.02     1557.93     71.64 o
   3  14   4       68.90       97.99      8.50 o
   4  14   4     1319.93     1324.30     25.26 o
   5  14   4       46.33       39.17     15.25 o
   6  14   4      294.44      287.47     15.23 o
   7  14   4      141.94      154.76     29.30 o
   8  14   4      133.18      121.50     18.33 o
   9  14   4       74.64       63.18     22.88 o
  10  14   4      215.21      282.13     76.17 o
  11  14   4        0.02       -2.94     31.15 o
  12  14   4      255.90      271.41     86.87 o
  13  14   4        2.78       23.24     37.55 o
  -4  15   4       55.52       32.94     31.29 o
  -3  15   4        7.76        8.90     14.07 o
  -2  15   4       80.90       69.92     11.45 o
  -1  15   4      477.85      521.23     37.88 o
   0  15   4      153.91      149.86     30.47 o
   1  15   4      486.56      515.47     35.41 o
   2  15   4      442.46      489.94     32.94 o
   3  15   4      168.75      199.95     50.64 o
   4  15   4      371.93      375.10     46.52 o
   5  15   4       88.64       70.38     15.99 o
   6  15   4        2.20       -0.10     14.99 o
   7  15   4       58.18       68.09     11.62 o
   8  15   4        6.71        8.49     13.15 o
   9  15   4       44.89       78.23     18.63 o
  10  15   4       54.72       83.20     19.80 o
  11  15   4       94.18       93.40     36.39 o
  12  15   4        6.42       35.80     25.10 o
  -3  16   4       93.37       81.28     23.27 o
  -2  16   4       69.19       83.99     31.29 o
  -1  16   4      256.48      309.61     59.29 o
   0  16   4       68.53       46.94     28.82 o
   1  16   4        5.65       25.53     25.53 o
   2  16   4      362.08      387.01     32.94 o
   3  16   4       37.14       49.00     10.29 o
   4  16   4       92.60      101.45     13.84 o
   5  16   4       45.28       32.61     15.25 o
   6  16   4      303.65      329.77     41.58 o
   7  16   4        1.14       18.94     11.12 o
   8  16   4      215.54      245.82     19.80 o
   9  16   4        9.19       14.36     16.40 o
  10  16   4      103.37      110.81     20.08 o
  11  16   4        5.95       -1.20     26.35 o
  -1  17   4      116.31       96.34     32.11 o
   0  17   4       73.74       98.81     52.70 o
   1  17   4      301.23      373.01     57.64 o
   2  17   4       56.36       56.82     46.11 o
   3  17   4        7.95       -1.65      8.23 o
   4  17   4      175.77      173.74     18.94 o
   5  17   4      444.81      371.28     21.07 o
   6  17   4       16.91       25.17      9.88 o
   7  17   4      308.94      293.77     15.65 o
   8  17   4       10.53       17.67     11.44 o
   9  17   4       95.22      114.70     41.79 o
  10  17   4       23.79       -7.94     14.99 o
   1  18   4      172.63      208.33     32.94 o
   2  18   4       90.41       74.93     28.00 o
   3  18   4        2.85       -1.65     23.06 o
   4  18   4      168.31      128.46     28.00 o
   5  18   4       62.96       15.65     23.88 o
   6  18   4       70.82       66.04      9.87 o
   7  18   4      124.46      159.02     50.23 o
   8  18   4       77.22       92.93     12.27 o
   9  18   4       17.70       -1.12     16.47 o
  -4 -17   5       30.00        8.23     23.06 o
  -3 -17   5       28.91       46.94     23.88 o
  -2 -17   5        5.22       23.88     23.88 o
  -7 -16   5        8.22       25.53     27.17 o
  -6 -16   5        7.49       14.82     25.53 o
  -5 -16   5      148.63      107.05     48.58 o
  -4 -16   5       14.16       23.88     42.82 o
  -3 -16   5      191.80      157.28     46.94 o
  -2 -16   5       95.14      107.87     44.47 o
  -1 -16   5       21.00       31.29     40.35 o
   0 -16   5        0.61       17.29     22.23 o
   1 -16   5       41.45       49.41     24.70 o
  -8 -15   5      167.27      174.57     33.76 o
  -7 -15   5        9.19        2.47     43.64 o
  -6 -15   5      179.58      264.32     31.29 o
  -5 -15   5        9.41       18.94     23.88 o
  -4 -15   5      126.54      138.34     26.35 o
  -3 -15   5        0.26      -10.70     21.41 o
  -2 -15   5       84.43       61.76     23.06 o
  -1 -15   5       88.47       79.05     23.88 o
   0 -15   5       96.06      178.68     25.53 o
   1 -15   5        1.04       31.29     40.35 o
   2 -15   5      463.34      191.86     28.00 o
   3 -15   5        7.43       15.79     28.00 o
  -9 -14   5      112.55      146.34     21.00 o
  -8 -14   5        4.45       -2.72     16.02 o
  -7 -14   5        9.45       20.57     15.63 o
  -6 -14   5        9.91       13.89     15.33 o
  -5 -14   5       16.54       13.17     11.97 o
  -4 -14   5       32.87       18.53      7.41 o
  -3 -14   5       16.66       22.04      6.59 o
  -2 -14   5       37.97       29.37      7.69 o
  -1 -14   5        3.57        0.86      5.53 o
   0 -14   5      184.45      198.35     16.13 o
   1 -14   5      245.85      268.67     34.49 o
   2 -14   5       26.94       38.65     11.24 o
   3 -14   5       11.79        8.38      8.51 o
   4 -14   5       15.39       16.85     12.35 o
   5 -14   5       10.51        9.07     13.34 o
 -10 -13   5      134.59      159.99     59.29 o
  -9 -13   5       36.14       20.77     12.20 o
  -8 -13   5      239.06      275.37     22.21 o
  -7 -13   5        0.42        0.84      7.70 o
  -6 -13   5       85.46       85.07     15.81 o
  -5 -13   5        5.22        7.52     13.20 o
  -4 -13   5        0.10       -5.56     11.72 o
  -3 -13   5       97.93      124.28     36.23 o
  -2 -13   5      767.85      723.81     41.58 o
  -1 -13   5      239.14      197.60     16.31 o
   0 -13   5     1221.46     1129.31     44.92 o
   1 -13   5      110.61       95.36     10.13 o
   2 -13   5      222.27      196.11     13.55 o
   3 -13   5       70.35       68.01     11.06 o
   4 -13   5       82.62      143.51     47.35 o
   5 -13   5        0.57       11.16     14.76 o
   6 -13   5       24.25       37.10     21.33 o
 -11 -12   5       29.81       21.41     37.05 o
 -10 -12   5        1.54        6.51     15.65 o
  -9 -12   5      177.26      184.77     30.06 o
  -8 -12   5       46.63       63.02     11.78 o
  -7 -12   5        5.54        6.68     13.80 o
  -6 -12   5       36.29       25.76      8.32 o
  -5 -12   5     1051.12     1092.37     18.99 o
  -4 -12   5      111.07      131.44     25.53 o
  -3 -12   5     1684.70     1699.21     25.74 o
  -2 -12   5       66.70       63.20      6.33 o
  -1 -12   5      607.71      616.14     10.65 o
   0 -12   5      340.38      294.98     10.82 o
   1 -12   5      566.27      479.59     27.59 o
   2 -12   5      150.41      173.05     18.70 o
   3 -12   5      115.65       75.40     33.66 o
   4 -12   5      167.26      197.98     35.41 o
   5 -12   5      262.50      278.33     39.11 o
   6 -12   5        0.09      -11.09     20.59 o
   7 -12   5        9.08       17.76     26.35 o
 -11 -11   5       13.27       14.00     36.23 o
 -10 -11   5       15.21        8.75     22.23 o
  -9 -11   5        3.23       -1.86     18.02 o
  -8 -11   5       16.35        6.36     26.35 o
  -7 -11   5       89.22      126.06     19.76 o
  -6 -11   5      629.74      636.35     39.94 o
  -5 -11   5        7.32        1.46      8.25 o
  -4 -11   5      190.67      186.58     13.45 o
  -3 -11   5       86.04       83.14     11.08 o
  -2 -11   5        0.53       -5.80      8.75 o
  -1 -11   5       31.68       37.91      3.99 o
   0 -11   5      218.82      193.14      9.31 o
   1 -11   5      795.67      759.52     22.58 o
   2 -11   5       38.32       49.38      7.43 o
   3 -11   5      120.10      170.28     15.05 o
   4 -11   5       50.98       51.91     18.60 o
   5 -11   5       84.56       83.37     23.06 o
   6 -11   5        5.21       25.99     26.20 o
   7 -11   5        1.48       -8.40     15.63 o
   8 -11   5        7.95       42.89     39.11 o
 -12 -10   5        0.36       -8.65     15.72 o
 -11 -10   5       94.07       63.62     19.81 o
 -10 -10   5        7.55       31.70     13.39 o
  -9 -10   5        2.24      -17.29     17.29 o
  -8 -10   5      164.77      167.56     12.23 o
  -7 -10   5      809.32      800.59     29.23 o
  -6 -10   5       77.59       87.77     32.53 o
  -5 -10   5      856.59      906.90     33.26 o
  -4 -10   5        7.47        3.60      5.70 o
  -3 -10   5      736.53      776.64     16.31 o
  -2 -10   5       32.01       30.06      8.17 o
  -1 -10   5      217.30      213.61     10.33 o
   0 -10   5       27.29       20.29      7.07 o
   1 -10   5      547.75      556.54     10.95 o
   2 -10   5      574.64      554.44     13.91 o
   3 -10   5     2598.30     2672.56     41.21 o
   4 -10   5      233.47      243.75     28.00 o
   5 -10   5      732.61      803.90     25.44 o
   6 -10   5      124.45      107.66     22.34 o
   7 -10   5        3.21       22.47     18.68 o
   8 -10   5        5.71       13.88     22.06 o
   9 -10   5       36.64       53.43     31.29 o
 -12  -9   5       74.43       48.91     22.03 o
 -11  -9   5       21.51       17.04     18.54 o
 -10  -9   5      249.18      260.97     29.10 o
  -9  -9   5       27.22       30.06     12.81 o
  -8  -9   5      869.67      963.03     30.28 o
  -7  -9   5       10.79       18.50     11.33 o
  -6  -9   5     2521.32     2564.13     37.88 o
  -5  -9   5      141.67      166.09     11.77 o
  -4  -9   5       23.67       16.43      7.99 o
  -3  -9   5      174.78      183.19     18.53 o
  -2  -9   5     3789.67     3968.32     42.81 o
  -1  -9   5      537.79      531.18     18.12 o
   0  -9   5     9936.09    10054.70    154.73 o
   1  -9   5      109.79      111.02      6.67 o
   2  -9   5     4149.05     4270.97     41.51 o
   3  -9   5      810.43      729.51     18.23 o
   4  -9   5      662.04      633.08     45.70 o
   5  -9   5       80.34       68.51     15.03 o
   6  -9   5      475.54      478.29     35.61 o
   7  -9   5       26.83       45.29     16.99 o
   8  -9   5      267.61      250.89     62.58 o
   9  -9   5       11.17      -10.39     18.33 o
  10  -9   5        0.05      -13.53     23.62 o
 -12  -8   5        1.86        1.33     24.29 o
 -11  -8   5      137.40       83.28     21.50 o
 -10  -8   5       18.47       28.50     17.90 o
  -9  -8   5      117.73      111.43     25.62 o
  -8  -8   5        0.50        1.65     10.48 o
  -7  -8   5      489.29      499.66     27.17 o
  -6  -8   5       86.05      108.48     21.00 o
  -5  -8   5        5.61        2.47     12.35 o
  -4  -8   5      153.28      153.18      9.75 o
  -3  -8   5     1865.18     1867.33     20.33 o
  -2  -8   5       43.49       44.09      6.27 o
  -1  -8   5     1403.18     1361.81     23.06 o
   0  -8   5       22.31       16.22      5.08 o
   1  -8   5      326.22      434.31     10.76 o
   2  -8   5       29.26       26.88     11.98 o
   3  -8   5     1229.85     1218.64     28.54 o
   4  -8   5      762.62      749.00     25.67 o
   5  -8   5       69.89       46.60     16.68 o
   6  -8   5       21.74       18.31     19.65 o
   7  -8   5       17.94        6.95     17.29 o
   8  -8   5        3.31       21.68     21.81 o
   9  -8   5        0.65      -23.07     23.07 o
  10  -8   5       12.72       16.08     34.06 o
 -12  -7   5       51.11       29.63     23.07 o
 -11  -7   5       14.61       15.20     28.78 o
 -10  -7   5      292.18      309.13     23.52 o
  -9  -7   5        8.45      -15.25     16.52 o
  -8  -7   5      105.17       91.37     22.99 o
  -7  -7   5       89.98      106.81     11.93 o
  -6  -7   5      610.51      581.91     32.53 o
  -5  -7   5      554.95      519.98     25.11 o
  -4  -7   5      649.81      625.44     12.33 o
  -3  -7   5       67.69       63.42      6.99 o
  -2  -7   5     3606.72     3543.84     33.36 o
  -1  -7   5       29.00       28.00     17.29 o
   0  -7   5     5314.53     5544.09     36.15 o
   1  -7   5        0.20        3.26      4.21 o
   2  -7   5      733.58      688.38     15.31 o
   3  -7   5        9.44       14.14     12.33 o
   4  -7   5      165.02      148.84     23.47 o
   5  -7   5      444.90      440.05     23.89 o
   6  -7   5     2922.50     2757.74    106.63 o
   7  -7   5        0.10      -15.57     28.13 o
   8  -7   5      802.70      827.82     27.93 o
   9  -7   5        1.81       18.94     18.05 o
  10  -7   5       70.85       58.43     25.29 o
  11  -7   5       11.43       27.38     21.20 o
 -12  -6   5        3.00      -18.32     23.30 o
 -11  -6   5      352.54      314.70     27.75 o
 -10  -6   5       90.92      119.40     31.73 o
  -9  -6   5      315.39      372.24     23.41 o
  -8  -6   5      166.28      162.03     18.43 o
  -7  -6   5      471.29      526.18     27.95 o
  -6  -6   5       37.79       34.17     10.48 o
  -5  -6   5     4002.34     3859.85     43.23 o
  -4  -6   5       64.21       70.63      8.02 o
  -3  -6   5     8009.30     8215.91     70.58 o
  -2  -6   5        6.31        1.94      3.40 o
  -1  -6   5       44.88       27.17     15.65 o
   0  -6   5       30.69       41.11     11.34 o
   1  -6   5     2587.12     2686.00     23.95 o
   2  -6   5        1.86        3.05     11.06 o
   3  -6   5    10229.38    10159.28     82.56 o
   4  -6   5       47.48       59.23     16.02 o
   5  -6   5     7069.45     6946.87     81.11 o
   6  -6   5      402.75      332.13     23.47 o
   7  -6   5       71.80       45.21     27.58 o
   8  -6   5        0.06      -13.33     30.06 o
   9  -6   5      788.95      805.11     34.75 o
  10  -6   5        7.22      -18.86     18.86 o
  11  -6   5      223.36      272.03     25.54 o
  12  -6   5        7.60       26.87     27.10 o
 -12  -5   5      259.82      263.50     36.23 o
 -11  -5   5        4.06       -6.15     21.40 o
 -10  -5   5       26.20       49.39     21.04 o
  -9  -5   5       31.27       33.29     19.81 o
  -8  -5   5     1560.66     1504.13     36.64 o
  -7  -5   5      225.32      203.99     15.14 o
  -6  -5   5     2562.22     2569.25     75.34 o
  -5  -5   5       31.92       30.75     15.42 o
  -4  -5   5      444.76      468.86     16.27 o
  -3  -5   5       75.05       62.60     11.53 o
  -2  -5   5      917.55     1026.46     12.70 o
  -1  -5   5      216.29      176.21     31.29 o
   0  -5   5     6021.99     5799.62     62.59 o
   1  -5   5      446.83      419.89     19.23 o
   2  -5   5     6188.98     6287.35     52.40 o
   3  -5   5        1.93        3.87      9.32 o
   4  -5   5     2874.98     3101.86     62.58 o
   5  -5   5      168.90      183.63     29.64 o
   6  -5   5     1458.34     1486.69     28.78 o
   7  -5   5       42.58       41.99     17.29 o
   8  -5   5      203.00      236.72     20.66 o
   9  -5   5        0.29       15.72     32.54 o
  10  -5   5        2.63       17.69     23.93 o
  11  -5   5        0.97       30.67     37.05 o
  12  -5   5       22.35       37.45     28.55 o
 -12  -4   5        0.04       -5.76     28.82 o
 -11  -4   5       16.71        7.41     26.35 o
 -10  -4   5       72.63       44.31     32.59 o
  -9  -4   5      644.43      583.24     80.28 o
  -8  -4   5      613.06      662.77     22.41 o
  -7  -4   5     1718.75     1633.15     33.66 o
  -6  -4   5      121.63      128.76     15.78 o
  -5  -4   5     2294.87     2306.39     31.19 o
  -4  -4   5      297.70      318.20     24.70 o
  -3  -4   5     1548.56     1575.01     25.94 o
  -2  -4   5     1066.22      934.91     21.82 o
  -1  -4   5     3782.23     3898.94     57.64 o
   0  -4   5      314.06      297.15     13.67 o
   1  -4   5    11851.43    12450.23    507.14 o
   2  -4   5       35.29       21.60      7.87 o
   3  -4   5     5988.33     5906.68     40.76 o
   4  -4   5       95.07       98.24     10.18 o
   5  -4   5      394.85      365.56     12.72 o
   6  -4   5      369.98      359.22     16.90 o
   7  -4   5      354.20      357.18     27.95 o
   8  -4   5        4.44       -2.30     12.34 o
   9  -4   5      905.36      864.44     35.48 o
  10  -4   5        0.90       -1.48     14.34 o
  11  -4   5      229.42      206.76     29.15 o
  12  -4   5       18.48       20.86     21.69 o
  13  -4   5       47.69       73.29     33.76 o
 -12  -3   5      109.80       71.64     33.76 o
 -11  -3   5       53.14       63.40     32.11 o
 -10  -3   5      435.29      488.29     36.23 o
  -9  -3   5       39.35       49.41     46.11 o
  -8  -3   5     2743.76     2814.52     53.11 o
  -7  -3   5     1716.86     1655.43     29.98 o
  -6  -3   5     1502.23     1442.19     30.47 o
  -5  -3   5     1270.43     1226.12     23.47 o
  -4  -3   5      653.99      687.30     17.29 o
  -3  -3   5      186.38      189.39     18.94 o
  -2  -3   5    15579.86    16351.66    205.86 o
  -1  -3   5     1399.60     1382.91     19.76 o
   0  -3   5    23002.46    24770.54    361.90 o
   1  -3   5     2422.13     2255.42     15.68 o
   2  -3   5       80.28       89.16      7.70 o
   3  -3   5     1335.82     1405.01     16.92 o
   4  -3   5      137.03      139.08     10.11 o
   5  -3   5      384.34      403.06     16.20 o
   6  -3   5     5651.86     5397.30     52.60 o
   7  -3   5      172.60      173.36     18.74 o
   8  -3   5     4893.13     4717.06     52.97 o
   9  -3   5       28.91       47.32     17.19 o
  10  -3   5      555.99      487.06     35.23 o
  11  -3   5       10.76        1.42     15.17 o
  12  -3   5       40.83       49.10     18.49 o
  13  -3   5        7.64       -2.79     25.70 o
 -12  -2   5       11.11      -22.23     32.94 o
 -11  -2   5       51.76       37.05     32.11 o
 -10  -2   5      122.89      110.34     32.94 o
  -9  -2   5     1131.77     1296.08     46.94 o
  -8  -2   5       51.17       65.87     27.17 o
  -7  -2   5      182.44      198.45     26.35 o
  -6  -2   5       10.39       -2.47     18.12 o
  -5  -2   5     2673.10     2695.08     47.76 o
  -4  -2   5      374.24      361.49     18.94 o
  -3  -2   5     6499.81     5930.34     90.58 o
  -2  -2   5       30.91        7.41     14.82 o
  -1  -2   5       84.03       99.89     10.70 o
   0  -2   5       31.01       26.19      5.96 o
   1  -2   5       11.00       10.50      5.00 o
   2  -2   5     5963.40     5979.35     37.05 o
   3  -2   5     1222.45     1053.26     16.40 o
   4  -2   5     1365.52     1482.30     25.48 o
   5  -2   5     3262.13     3117.49     31.54 o
   6  -2   5      752.83      729.27     21.76 o
   7  -2   5     4989.06     4869.13     81.56 o
   8  -2   5        0.06       -2.10     17.47 o
   9  -2   5      344.16      346.88     18.84 o
  10  -2   5        1.10       -3.59     16.40 o
  11  -2   5       94.29       87.22     19.62 o
  12  -2   5        1.40      -11.29     22.50 o
  13  -2   5       58.85       70.67     20.85 o
 -12  -1   5      279.07      242.09     74.11 o
 -11  -1   5        0.22      -19.76     32.94 o
 -10  -1   5      508.00      534.41     71.64 o
  -9  -1   5        7.75       24.70     28.00 o
  -8  -1   5       91.47       79.05     50.23 o
  -7  -1   5        0.22       18.94     23.88 o
  -6  -1   5     1971.51     1817.31     45.29 o
  -5  -1   5      565.07      514.64     42.82 o
  -4  -1   5     4670.17     4527.22     67.52 o
  -3  -1   5       25.64       17.29     23.06 o
  -2  -1   5     7266.02     7008.21     88.11 o
   0  -1   5     4850.74     5062.92    106.63 o
   1  -1   5      501.96      423.55     10.78 o
   2  -1   5    12013.49    12674.06    116.95 o
   3  -1   5     8096.21     8047.21     96.03 o
   4  -1   5    10953.38    10191.89     76.70 o
   5  -1   5     2229.14     2225.28     28.77 o
   6  -1   5     7125.14     6989.08     61.08 o
   7  -1   5      445.34      424.64     20.08 o
   8  -1   5      155.65      161.96     23.62 o
   9  -1   5       14.17        4.45     17.44 o
  10  -1   5        9.15       20.02     23.90 o
  11  -1   5       10.34        3.29     24.07 o
  12  -1   5      102.70       95.21     25.28 o
  13  -1   5        8.27       -1.24     20.94 o
  14  -1   5        3.96       -5.43     30.62 o
 -12   0   5        3.30        0.00     32.11 o
 -11   0   5       40.16       35.41     34.58 o
 -10   0   5      125.97      102.93     34.58 o
  -9   0   5      434.29      424.89     65.05 o
  -8   0   5      712.69      705.68     40.35 o
  -7   0   5     2109.64     1999.29     53.52 o
  -6   0   5      873.33      965.48     43.09 o
  -5   0   5     9614.21     9714.82    163.86 o
  -4   0   5     1063.21      973.29     45.29 o
  -3   0   5    13026.42    13099.12    192.68 o
  -2   0   5      456.71      276.67     28.00 o
   0   0   5     4514.83     4675.43     73.29 o
   1   0   5    42293.12    49301.90    426.56 o
   2   0   5      209.68      240.59      9.98 o
   3   0   5    83594.73    97879.29    914.91 o
   4   0   5     5876.21     5608.83     44.05 o
   5   0   5      532.36      551.99     13.15 o
   6   0   5      783.60      739.41     23.19 o
   7   0   5     2165.08     2215.61     33.77 o
   8   0   5      851.62      896.07     31.66 o
   9   0   5     1888.26     1838.28     37.55 o
  10   0   5        2.19       -6.38     18.92 o
  11   0   5      741.30      821.43     38.90 o
  12   0   5       12.85        2.37     21.20 o
  13   0   5       58.85       49.79     44.47 o
  14   0   5        0.62       14.48     25.28 o
 -12   1   5        8.17      -14.00     36.23 o
 -11   1   5       19.02        7.41     33.76 o
 -10   1   5      317.97      246.21     39.52 o
  -9   1   5        2.00       15.65     30.47 o
  -8   1   5      849.76      828.37     74.11 o
  -7   1   5      463.47      407.60     60.93 o
  -6   1   5     5582.96     5949.28    101.28 o
  -5   1   5     1114.67     1170.09     37.88 o
  -4   1   5      181.12      198.45     21.41 o
  -3   1   5      158.91      131.75     32.94 o
   0   1   5    41913.33    49036.88    694.15 o
   1   1   5     4907.30     4989.18     40.95 o
   2   1   5      185.13      181.32      8.47 o
   3   1   5      916.23      895.71     13.39 o
   4   1   5       22.95       28.11      9.78 o
   5   1   5     1501.63     1360.93     23.88 o
   6   1   5     2887.82     2799.29     49.48 o
   7   1   5      532.25      488.75     24.26 o
   8   1   5     1038.92     1146.03     45.42 o
   9   1   5      962.49      943.40    114.46 o
  10   1   5     1969.03     1737.87     45.14 o
  11   1   5       12.35       53.52     29.64 o
  12   1   5       17.95        1.16     32.94 o
  13   1   5        3.99       -1.69     22.03 o
  14   1   5        0.41      -17.77     32.17 o
 -12   2   5       34.73       51.05     72.46 o
 -11   2   5       13.23      -21.41     36.23 o
 -10   2   5       27.58       32.94     34.58 o
  -9   2   5      512.98      629.92     75.76 o
  -8   2   5        1.79      -19.76     30.47 o
  -7   2   5     1305.30     1449.24     51.05 o
  -6   2   5       97.72       98.81     28.82 o
  -5   2   5      198.20      194.33     28.00 o
  -4   2   5       42.41       48.58     20.59 o
  -3   2   5     3845.10     3541.57     57.64 o
   0   2   5      557.58      593.69     12.35 o
   1   2   5     7800.68     8725.44    129.36 o
   2   2   5     5111.62     5241.88     36.02 o
   3   2   5    11724.81    12481.17     91.91 o
   4   2   5      410.66      441.73     18.09 o
   5   2   5      446.15      522.63     27.95 o
   6   2   5      902.15      834.28     24.56 o
   7   2   5     6207.12     5712.99     70.22 o
   8   2   5      463.20      435.89     70.81 o
   9   2   5     6367.48     5908.47     81.90 o
  10   2   5        7.94        7.56     19.19 o
  11   2   5      109.14       76.07     22.69 o
  12   2   5       41.00       56.36     23.27 o
  13   2   5       24.03       42.91     24.70 o
  14   2   5        0.22       18.94     34.58 o
 -11   3   5        1.15      -18.12     64.23 o
 -10   3   5      504.74      512.17     46.11 o
  -9   3   5      139.95      172.92     38.70 o
  -8   3   5      698.79      630.75     73.29 o
  -7   3   5      662.50      647.22     41.99 o
  -6   3   5       28.70       15.65     26.35 o
  -5   3   5     1281.54     1276.32     44.47 o
  -4   3   5     5187.17     5243.60    111.16 o
   1   3   5     4396.17     4532.53    111.99 o
   2   3   5      182.19      207.88     14.26 o
   3   3   5     4094.01     3968.70     40.23 o
   4   3   5    19984.93    19502.24    217.39 o
   5   3   5      972.64      843.43     39.11 o
   6   3   5    21593.07    20846.84    213.55 o
   7   3   5      285.72      294.76     22.24 o
   8   3   5     2040.06     2086.17     41.25 o
   9   3   5       47.41       64.25     23.07 o
  10   3   5      763.90      724.97     34.64 o
  11   3   5       85.25       93.87     30.47 o
  12   3   5      218.20      228.46     26.20 o
  13   3   5       71.26       51.41     24.74 o
  14   3   5       56.13       33.76     37.88 o
  15   3   5       37.28       12.35     37.05 o
 -11   4   5      117.98      161.39     43.64 o
 -10   4   5       43.17       32.11     35.41 o
  -9   4   5       42.57       97.99     36.23 o
  -8   4   5      220.22      204.21     37.88 o
  -7   4   5     2119.87     2059.40     60.93 o
  -6   4   5        1.86      -10.70     50.23 o
  -5   4   5     3935.44     4075.15    110.34 o
  -4   4   5       84.79       69.17     24.70 o
   1   4   5     8396.20     8138.62    297.26 o
   2   4   5      119.90      118.45      6.12 o
   3   4   5    19589.76    19480.45    268.03 o
   4   4   5     2305.00     2214.80     29.68 o
   5   4   5     8491.11     8760.58     85.59 o
   6   4   5      171.81      163.81     19.76 o
   7   4   5      323.36      386.28     27.58 o
   8   4   5      365.18      368.71     21.25 o
   9   4   5      841.38      790.48     26.49 o
  10   4   5      479.28      451.84     31.14 o
  11   4   5      189.29      173.74     29.87 o
  12   4   5        1.21       -1.58     25.64 o
  13   4   5      230.44      238.97     30.88 o
  14   4   5        0.55        9.88     33.76 o
 -11   5   5        5.89      -36.23     38.70 o
 -10   5   5       24.83       42.82     66.70 o
  -9   5   5       12.37       28.82     34.58 o
  -8   5   5      541.26      596.16     45.29 o
  -7   5   5      286.63      271.73     38.70 o
  -6   5   5     1567.45     1567.81     55.99 o
  -5   5   5      123.39      139.16     30.47 o
  -4   5   5     2066.42     2128.57     53.52 o
   1   5   5     2232.55     2256.20     43.64 o
   2   5   5     4802.14     4730.39     49.20 o
   3   5   5       46.70       40.73     15.31 o
   4   5   5     3500.23     3499.77     48.58 o
   5   5   5     2029.60     2082.67     62.17 o
   6   5   5     2428.95     2499.61     48.99 o
   7   5   5       33.35       43.26     18.09 o
   8   5   5        4.28       21.82     25.11 o
   9   5   5        4.87       -2.06     18.64 o
  10   5   5      801.41      673.17     28.53 o
  11   5   5      321.01      336.49     25.91 o
  12   5   5     1840.99     1675.96     41.63 o
  13   5   5      109.33       88.93     37.05 o
  14   5   5       39.70       14.94     24.74 o
  15   5   5       60.64       81.62     28.78 o
 -10   6   5      206.44      260.20     46.94 o
  -9   6   5       17.38        9.06     59.29 o
  -8   6   5      178.45      213.27     40.35 o
  -7   6   5      899.05     1007.88     50.23 o
  -6   6   5      195.18      232.21     37.88 o
  -5   6   5     3694.77     3972.22     81.52 o
  -4   6   5     1075.95     1111.63     42.82 o
   0   6   5       68.74       86.46      5.76 o
   1   6   5    30270.96    34324.66    489.94 o
   2   6   5      282.88      297.26     23.06 o
   3   6   5     5755.48     6054.75     66.29 o
   4   6   5       14.52       21.82     12.23 o
   5   6   5     1192.04     1212.12     29.64 o
   6   6   5      268.80      250.59     16.47 o
   7   6   5     1219.65     1100.29     25.32 o
   8   6   5       96.08       82.91     23.47 o
   9   6   5     5019.11     4862.56     62.30 o
  10   6   5       10.41        3.71     17.47 o
  11   6   5     2320.98     2128.97     50.62 o
  12   6   5       12.94       12.35     29.64 o
  13   6   5        2.09      -21.41     32.11 o
  14   6   5        0.01       -1.65     31.29 o
 -10   7   5        2.51       21.41     38.70 o
  -7   7   5      356.93      434.77     42.82 o
  -6   7   5     1416.04     1411.36     55.17 o
  -5   7   5      134.09      116.10     33.76 o
  -4   7   5     1591.71     1485.47     48.58 o
  -2   7   5    10191.89    10968.91    137.51 o
  -1   7   5        0.97        3.29      4.94 o
   0   7   5     8373.54    10011.26    114.46 o
   1   7   5      188.30      205.86     23.06 o
   2   7   5     2040.47     2075.87     64.23 o
   3   7   5       23.22       25.03     12.51 o
   4   7   5     2873.82     2969.20     40.35 o
   5   7   5       32.92       27.07     16.05 o
   6   7   5     3528.05     3139.06     70.81 o
   7   7   5       14.80       20.01     15.42 o
   8   7   5     3863.68     3550.93     56.51 o
   9   7   5       44.25       42.91     23.07 o
  10   7   5        0.31        8.03     17.75 o
  11   7   5        8.81       10.96     19.50 o
  12   7   5      141.74      244.44     93.87 o
  13   7   5       45.95      -10.70     32.94 o
  14   7   5        2.87        2.47     32.94 o
  15   7   5        8.31        3.91     24.74 o
  -9   8   5      163.17       50.80     52.29 o
  -6   8   5        0.10      -19.76     31.29 o
  -5   8   5     1288.85     1179.97     49.41 o
  -4   8   5      920.17      926.98     34.58 o
  -3   8   5     1429.09     1432.77     37.05 o
  -2   8   5     1235.14     1236.79     21.41 o
  -1   8   5     4607.02     4789.89     56.82 o
   0   8   5       15.76        8.23      5.76 o
   1   8   5     1737.64     1900.48     43.64 o
   2   8   5       56.97       41.17     35.41 o
   3   8   5     1203.30     1047.78     36.64 o
   4   8   5      581.09      614.16     20.08 o
   5   8   5     7858.43     7745.52     81.21 o
   6   8   5        1.89       -4.25     14.26 o
   7   8   5      550.25      509.60     21.83 o
   8   8   5      130.56      118.96     18.92 o
   9   8   5       14.70       12.60     17.17 o
  10   8   5       21.69        8.42     22.14 o
  11   8   5        3.34        7.41     18.63 o
  12   8   5      143.06      183.29     25.04 o
  13   8   5       15.31       10.70     31.29 o
  14   8   5        4.56       -1.65     32.11 o
  -9   9   5        3.42       16.75     40.76 o
  -8   9   5       44.25       14.00     18.12 o
  -7   9   5      548.18      619.22     26.35 o
  -6   9   5      152.32      180.29     23.53 o
  -5   9   5      907.74      955.69     70.40 o
  -4   9   5      888.97      917.26     27.70 o
  -3   9   5      155.03      159.75     12.35 o
  -2   9   5     4727.51     4844.24     71.64 o
  -1   9   5     1695.53     1768.73     23.88 o
   0   9   5      266.74      277.45     18.94 o
   1   9   5     1997.92     2079.98     48.58 o
   2   9   5     8147.48     8367.69    153.98 o
   3   9   5      744.57      718.30     12.93 o
   4   9   5     5316.23     5577.20     62.88 o
   5   9   5        0.18        3.29     13.97 o
   6   9   5      511.89      597.81     22.10 o
   7   9   5      117.44      114.47     21.50 o
   8   9   5       77.33       80.74     18.05 o
   9   9   5       27.60       -4.45     20.86 o
  10   9   5       41.54       37.88     20.59 o
  11   9   5        0.85        9.06     32.11 o
  12   9   5      326.88      373.04     38.70 o
  13   9   5       62.25       79.87     35.41 o
  14   9   5      226.93      257.73     41.17 o
  -8  10   5       47.32       76.58     19.76 o
  -7  10   5        6.92      -13.17     28.00 o
  -6  10   5      217.77      215.81     26.35 o
  -5  10   5      728.96      884.94     30.88 o
  -4  10   5      546.75      605.84     28.82 o
  -3  10   5     1809.95     1804.13     41.17 o
  -2  10   5       89.43       61.76      9.06 o
  -1  10   5     1493.63     1481.35     28.00 o
   0  10   5      331.60      334.25     13.17 o
   1  10   5     9540.85     9699.18    149.04 o
   2  10   5      285.83      228.09     51.88 o
   3  10   5     5338.32     5770.58    107.46 o
   4  10   5       42.17       32.51     16.99 o
   5  10   5      787.69      905.55     29.66 o
   6  10   5      638.69      648.59     28.82 o
   7  10   5        6.25       18.94     27.95 o
   8  10   5      435.10      414.70     27.54 o
   9  10   5      635.21      673.93     25.62 o
  10  10   5        0.64      -18.60     18.60 o
  11  10   5      814.13      699.11     36.23 o
  12  10   5       53.57       57.04     42.41 o
  13  10   5       90.48       25.11     22.71 o
  14  10   5       34.04       74.11     25.62 o
  -7  11   5       23.88       33.76     28.82 o
  -6  11   5      289.87      315.27     28.00 o
  -5  11   5       96.28      122.57     13.67 o
  -4  11   5      241.86      244.42     13.72 o
  -3  11   5      169.87      138.34     11.53 o
  -2  11   5      929.18      877.78     25.53 o
  -1  11   5        0.30        0.00     10.70 o
   0  11   5      663.42      731.21     39.52 o
   1  11   5      711.28      751.79     61.76 o
   2  11   5     2484.38     2743.67     60.11 o
   3  11   5      993.55      927.28     27.58 o
   4  11   5     3088.97     3230.63     57.64 o
   5  11   5      941.50      912.51     18.48 o
   6  11   5      163.07      112.16     32.31 o
   7  11   5      273.81      272.83     28.41 o
   8  11   5     1741.53     1736.76     53.84 o
   9  11   5      366.38      354.70     40.46 o
  10  11   5      810.72      754.48     56.40 o
  11  11   5       49.13       48.98     25.93 o
  12  11   5       10.86       13.80     20.66 o
  13  11   5       25.01        9.43     27.22 o
  14  11   5       45.33       53.64     30.82 o
  -7  12   5       36.44       35.41     28.00 o
  -6  12   5       13.22       -0.76     12.09 o
  -5  12   5       18.07        6.61     17.52 o
  -4  12   5      398.98      418.61     42.41 o
  -3  12   5      146.49      146.57     19.76 o
  -2  12   5     1183.27     1195.62     31.29 o
  -1  12   5      597.45      599.42     19.76 o
   0  12   5      112.93      103.75     51.88 o
   1  12   5     4031.23     4206.08     83.17 o
   2  12   5      164.57      139.16     28.82 o
   3  12   5     2537.41     2388.08     28.00 o
   4  12   5      717.91      656.23     18.02 o
   5  12   5     1990.95     1917.26     53.93 o
   6  12   5      896.87      898.97     44.54 o
   7  12   5     3191.77     3249.19     48.62 o
   8  12   5       12.11        3.71     16.89 o
   9  12   5      484.93      460.83     74.93 o
  10  12   5       73.17       41.63     23.72 o
  11  12   5        1.18      -12.74     23.72 o
  12  12   5       37.34       18.59     25.19 o
  13  12   5       29.54        3.05     25.29 o
  14  12   5        7.04       -6.09     28.50 o
  -6  13   5        0.03       -5.95     12.88 o
  -5  13   5      116.34      153.69     21.17 o
  -4  13   5       66.17       53.59     17.46 o
  -3  13   5       52.43       48.58     18.12 o
  -2  13   5      680.68      702.39     17.29 o
  -1  13   5      511.60      508.85     18.26 o
   0  13   5     2094.84     2080.81     57.64 o
   1  13   5      274.49      322.78     33.76 o
   2  13   5     1005.77      986.47     41.99 o
   3  13   5        0.24       -3.73      5.71 o
   4  13   5     2894.85     2791.12     38.71 o
   5  13   5       47.44       26.42     12.18 o
   6  13   5      650.92      640.25     14.28 o
   7  13   5      185.13      196.68     27.17 o
   8  13   5        4.30        2.91     16.27 o
   9  13   5        6.92       13.00     17.75 o
  10  13   5        0.39        2.47     21.50 o
  11  13   5       11.18       -2.06     21.82 o
  12  13   5       11.34       56.98     27.01 o
  13  13   5        8.85      -22.41     22.41 o
  -5  14   5       43.13       23.88     33.76 o
  -4  14   5       35.39       42.82     57.64 o
  -3  14   5      189.82      198.45     21.41 o
  -2  14   5       78.16       81.77     34.58 o
  -1  14   5       67.71       89.75     54.35 o
   0  14   5       75.81      187.74     31.29 o
   1  14   5      862.60      853.90     41.17 o
   2  14   5        0.00       23.88     46.11 o
   3  14   5      611.67      541.18     17.32 o
   4  14   5      102.39      110.84     12.52 o
   5  14   5      100.08      120.00      8.59 o
   6  14   5      229.64      251.41     16.30 o
   7  14   5      445.93      411.36     45.53 o
   8  14   5      160.82      189.66     20.66 o
   9  14   5        1.97       -8.11     17.17 o
  10  14   5        3.16       13.25     39.52 o
  11  14   5       28.17       26.94     19.50 o
  12  14   5       21.93       21.41     20.96 o
  13  14   5      115.06      146.74     25.32 o
  -4  15   5       46.15       50.23     58.46 o
  -3  15   5        6.71       11.44     21.52 o
  -2  15   5       76.08       78.23     33.76 o
  -1  15   5      183.45      233.03     34.58 o
   0  15   5       47.19       36.23     28.82 o
   1  15   5      290.77      310.43     59.29 o
   2  15   5      195.58      232.21     53.52 o
   3  15   5       78.51        6.60      9.47 o
   4  15   5     1268.33     1248.60     31.70 o
   5  15   5        1.46       13.93     11.54 o
   6  15   5      599.86      534.81     28.00 o
   7  15   5        2.70       -8.85      9.61 o
   8  15   5      369.59      383.67     20.33 o
   9  15   5      242.58      239.55     22.41 o
  10  15   5      381.96      471.34     53.11 o
  11  15   5       40.22       28.88     25.19 o
  12  15   5       97.50       94.48     23.29 o
  -2  16   5       19.23      -14.00     30.47 o
  -1  16   5      148.49      137.51     59.29 o
   0  16   5       36.59       58.46     30.47 o
   1  16   5      381.97      480.88     37.88 o
   2  16   5       55.63       49.41     28.00 o
   3  16   5      882.76      815.20     40.35 o
   4  16   5        4.13        9.15      7.82 o
   5  16   5        9.16        6.01     10.89 o
   6  16   5        0.66        0.54     11.85 o
   7  16   5      656.85      648.91     25.44 o
   8  16   5       29.35       26.01     11.16 o
   9  16   5      332.73      364.70     22.29 o
  10  16   5        3.08       -1.16     22.14 o
  11  16   5       12.24       30.24     24.55 o
  -1  17   5        0.84       27.17     31.29 o
   0  17   5       40.76       52.70     55.17 o
   1  17   5       24.30       33.76     50.23 o
   2  17   5      165.84      186.92     30.47 o
   3  17   5        3.39       -1.65     23.88 o
   4  17   5      137.76      185.27     30.47 o
   5  17   5        0.19        4.31     10.89 o
   6  17   5      262.28      243.54     17.70 o
   7  17   5        6.06        5.07     14.66 o
   8  17   5       53.39       34.19     11.93 o
   9  17   5       16.78       10.95     15.91 o
  10  17   5       19.77       27.01     17.80 o
   1  18   5      120.29       97.99     32.11 o
   2  18   5       74.17       20.59     48.58 o
   3  18   5       60.90       72.46     50.23 o
   8  18   5        9.76      -10.56     16.73 o
   9  18   5       58.79       35.70     14.00 o
  -6 -16   6      137.79      182.80     32.11 o
  -5 -16   6       97.07       91.40     29.64 o
  -4 -16   6      548.07      626.63     62.58 o
  -2 -16   6      141.12      111.16     47.76 o
  -1 -16   6        7.08      -29.64     43.64 o
   0 -16   6       79.42       73.29     46.11 o
   1 -16   6       23.73       35.41     45.29 o
  -7 -15   6       93.72       56.82     53.52 o
  -6 -15   6      131.81      228.91     33.76 o
  -5 -15   6       55.04       43.64     27.17 o
  -4 -15   6        0.27       -9.06     23.88 o
  -3 -15   6      118.16      167.98     28.00 o
  -2 -15   6        3.19       14.00     23.06 o
  -1 -15   6      162.31      200.09     28.00 o
   0 -15   6       24.85        4.12     22.23 o
   1 -15   6        2.75       17.29     23.88 o
   2 -15   6       32.39       26.35     25.53 o
   3 -15   6       16.89        9.88     27.17 o
  -9 -14   6       64.40       90.58     32.94 o
  -8 -14   6        8.11      -29.64     29.64 o
  -7 -14   6       22.35       25.53     28.00 o
  -6 -14   6      171.69      198.45     55.17 o
  -5 -14   6       41.91       41.99     46.11 o
  -4 -14   6        5.21       -4.94     39.52 o
  -3 -14   6        0.32       30.47     41.99 o
  -2 -14   6       26.72       19.76     41.17 o
  -1 -14   6        5.76      -41.17     41.17 o
   0 -14   6        0.93       22.23     40.35 o
   1 -14   6       20.00       11.53     23.06 o
   2 -14   6      124.53      174.33     20.61 o
   3 -14   6        1.14       10.70     46.11 o
   4 -14   6      250.85      248.80     28.41 o
   5 -14   6       12.94        0.00     13.17 o
  -9 -13   6       50.17       68.34     32.94 o
  -8 -13   6        0.60       -2.37     11.20 o
  -7 -13   6      312.99      386.50     66.29 o
  -6 -13   6       45.82       59.56     11.94 o
  -5 -13   6       24.98       10.55     15.23 o
  -4 -13   6        0.92        7.15      6.32 o
  -3 -13   6      116.54       92.22     25.53 o
  -2 -13   6       25.34       25.53     23.06 o
  -1 -13   6     1182.91     1017.41     41.84 o
   0 -13   6       20.39       25.08      7.68 o
   1 -13   6     1007.38      938.43     71.49 o
   2 -13   6        8.06       21.58      9.83 o
   3 -13   6        9.76       -8.68      8.68 o
   4 -13   6       38.57        7.28     10.60 o
   5 -13   6      272.87      271.58     44.88 o
   6 -13   6        3.35       27.80     20.94 o
 -10 -12   6       35.79       45.69     21.82 o
  -9 -12   6       15.64       -1.16     15.23 o
  -8 -12   6        6.24        7.63      9.67 o
  -7 -12   6        2.28        8.34      7.89 o
  -6 -12   6      129.98      114.50     16.29 o
  -5 -12   6       19.13       15.23     10.45 o
  -4 -12   6      233.67      214.79     10.07 o
  -3 -12   6      232.04      329.37     29.64 o
  -2 -12   6     1367.22     1389.95     43.64 o
  -1 -12   6       94.76       92.65      5.34 o
   0 -12   6        6.56        9.80      6.02 o
   1 -12   6        9.50       13.60      8.06 o
   2 -12   6      887.53      799.17     41.35 o
   3 -12   6       49.73       43.80     14.26 o
   4 -12   6      434.96      411.11     33.76 o
   5 -12   6       15.23       49.01     14.19 o
   6 -12   6        2.37       13.12     25.69 o
   7 -12   6        0.19      -15.83     15.83 o
 -11 -11   6      178.64      180.33     41.99 o
 -10 -11   6       20.86       31.52     12.51 o
  -9 -11   6      129.23      116.86     20.94 o
  -8 -11   6       36.37       27.50     16.00 o
  -7 -11   6        7.12       11.83     10.80 o
  -6 -11   6      196.67      225.02     17.91 o
  -5 -11   6      295.77      288.05     48.17 o
  -4 -11   6      624.17      596.23     15.11 o
  -3 -11   6     1198.09     1040.73     55.58 o
  -2 -11   6       63.28       51.88     22.23 o
  -1 -11   6       12.24       25.53     20.59 o
   0 -11   6      118.59      107.40     13.48 o
   1 -11   6       54.12       44.87      5.66 o
   2 -11   6        4.35        0.22      5.99 o
   3 -11   6        9.45        3.92      8.95 o
   4 -11   6       14.82       19.39     20.39 o
   5 -11   6      141.98      182.42     16.20 o
   6 -11   6        0.31       -5.40     19.11 o
   7 -11   6      104.11       77.70     19.83 o
   8 -11   6        0.74        9.64     16.22 o
 -11 -10   6       15.44       11.38     17.16 o
 -10 -10   6       79.46       95.62     17.69 o
  -9 -10   6      105.47      114.58     12.81 o
  -8 -10   6      340.26      353.43     20.59 o
  -7 -10   6       68.10       91.39     19.76 o
  -6 -10   6      998.51      988.77     19.15 o
  -5 -10   6        2.69        7.43      5.70 o
  -4 -10   6     2044.82     2065.71     43.23 o
  -3 -10   6      450.40      385.93      7.92 o
  -2 -10   6      115.94      116.10     23.06 o
  -1 -10   6       29.43       40.35     36.23 o
   0 -10   6      229.66      210.35     10.39 o
   1 -10   6       23.79       23.68      6.75 o
   2 -10   6     2234.23     2111.43     48.33 o
   3 -10   6      112.56      114.23     15.94 o
   4 -10   6     2153.46     2216.12     45.70 o
   5 -10   6       12.28       -0.55     11.97 o
   6 -10   6      188.02      274.72     59.70 o
   7 -10   6       14.42       10.63     15.38 o
   8 -10   6       40.28       31.68     20.95 o
   9 -10   6        0.57      -11.31     23.00 o
 -11  -9   6       34.07       21.73     24.29 o
 -10  -9   6        3.40       23.83     22.99 o
  -9  -9   6      475.09      444.21     42.41 o
  -8  -9   6       19.31       16.38     12.82 o
  -7  -9   6       98.35      141.53     34.58 o
  -6  -9   6       52.46       34.04      9.88 o
  -5  -9   6        0.58        2.04      6.09 o
  -4  -9   6       16.13       21.13      6.58 o
  -3  -9   6      236.85      230.00     15.65 o
  -2  -9   6      299.23      312.08     45.29 o
  -1  -9   6        9.55       -0.82     18.12 o
   0  -9   6      239.08      258.08     10.76 o
   1  -9   6     2183.27     2100.26     45.73 o
   2  -9   6      624.89      644.29     18.72 o
   3  -9   6      444.23      516.33     19.08 o
   4  -9   6       64.28       82.65     14.09 o
   5  -9   6      320.19      310.15     29.23 o
   6  -9   6        0.79      -16.22     19.78 o
   7  -9   6      707.57      702.53     28.87 o
   8  -9   6        7.69       16.67     17.21 o
   9  -9   6       79.11       97.20     26.50 o
  10  -9   6        0.11      -18.91     23.49 o
 -12  -8   6       36.25       -4.12     23.06 o
 -11  -8   6       52.78       35.82     16.30 o
 -10  -8   6      159.97      155.26     21.41 o
  -9  -8   6        3.39       10.99     21.52 o
  -8  -8   6      231.17      241.73     14.26 o
  -7  -8   6       95.88      111.70     13.45 o
  -6  -8   6      123.72      146.57     16.59 o
  -5  -8   6       42.02       39.90      8.02 o
  -4  -8   6      407.60      413.81     15.83 o
  -3  -8   6      109.78       73.39     28.70 o
  -2  -8   6      520.17      514.64     28.82 o
  -1  -8   6     2791.05     2756.84     53.52 o
   0  -8   6     3676.72     3569.57     62.58 o
   1  -8   6       39.53       42.61      5.15 o
   2  -8   6     1381.12     1331.08     26.10 o
   3  -8   6      217.45      251.37     12.76 o
   4  -8   6      198.87      180.62     22.64 o
   5  -8   6      207.02      227.54     21.33 o
   6  -8   6      428.89      364.86     32.82 o
   7  -8   6       20.86       32.23     16.62 o
   8  -8   6       88.05      115.12     34.35 o
   9  -8   6       38.67       54.89     19.45 o
  10  -8   6        1.80       -5.50     18.92 o
 -12  -7   6       60.42       57.64     47.76 o
 -11  -7   6      470.17      377.48     38.70 o
 -10  -7   6        2.00       22.64     15.14 o
  -9  -7   6     1305.26     1367.90     27.37 o
  -8  -7   6      226.44      249.51     27.58 o
  -7  -7   6     1598.71     1605.05     24.74 o
  -6  -7   6      454.75      465.85     28.41 o
  -5  -7   6     2525.69     2534.30     30.27 o
  -4  -7   6      916.58      962.19     15.45 o
  -3  -7   6     6370.54     6523.59     48.45 o
  -2  -7   6       38.11       35.41     18.94 o
  -1  -7   6     6665.95     6561.91     97.16 o
   0  -7   6     2093.30     1996.82     42.82 o
   1  -7   6     1349.52     1392.23     14.44 o
   2  -7   6       20.28       22.77      9.97 o
   3  -7   6     1583.23     1528.61     31.95 o
   4  -7   6      201.38      234.41     29.24 o
   5  -7   6     1254.52     1155.33     27.46 o
   6  -7   6      320.90      319.57     18.20 o
   7  -7   6      908.40      900.89     26.03 o
   8  -7   6       55.65       58.82     23.56 o
   9  -7   6      228.97      195.39     26.76 o
  10  -7   6       20.67       15.42     19.50 o
  11  -7   6        0.05        8.88     24.89 o
 -12  -6   6      182.16      157.28     55.17 o
 -11  -6   6       40.99       50.23     45.29 o
 -10  -6   6      352.45      337.97     25.42 o
  -9  -6   6       29.95       14.00     13.97 o
  -8  -6   6       71.79      113.22     13.97 o
  -7  -6   6      136.18      187.22     27.58 o
  -6  -6   6     5647.13     5898.59     72.49 o
  -5  -6   6       70.37       67.12     15.42 o
  -4  -6   6     3709.62     3605.71     48.99 o
  -3  -6   6      407.76      399.56     12.18 o
  -2  -6   6        5.95       -6.59     28.82 o
  -1  -6   6      231.55      257.73     20.59 o
   0  -6   6     2937.76     2992.93     36.67 o
   1  -6   6      905.88      882.75     18.65 o
   2  -6   6      508.01      517.89     16.51 o
   3  -6   6       98.02      100.06     11.54 o
   4  -6   6     1659.22     1725.14     21.92 o
   5  -6   6      328.33      342.94     16.58 o
   6  -6   6     1702.55     1631.14     35.21 o
   7  -6   6       69.31       80.84     29.42 o
   8  -6   6      245.53      241.46     51.46 o
   9  -6   6        1.57        0.81     16.59 o
  10  -6   6      218.66      209.52     50.64 o
  11  -6   6       89.02       52.94     27.01 o
 -12  -5   6        2.30      -27.17     28.00 o
 -11  -5   6       82.07       60.11     48.58 o
 -10  -5   6        1.31       18.94     41.99 o
  -9  -5   6       17.31       24.70     22.23 o
  -8  -5   6      536.53      523.24     24.56 o
  -7  -5   6      537.32      522.75     17.75 o
  -6  -5   6       25.10       22.64     11.06 o
  -5  -5   6      946.69      884.79     16.00 o
  -4  -5   6        4.83       -4.12      9.06 o
  -3  -5   6     2131.91     2233.14     34.58 o
  -2  -5   6       54.18       59.45      5.47 o
  -1  -5   6     3397.61     3258.31     69.99 o
   0  -5   6       32.56       40.85     11.93 o
   1  -5   6        6.35       38.59     18.94 o
   2  -5   6     2416.94     2431.99     29.21 o
   3  -5   6     6099.23     5817.52     51.70 o
   4  -5   6      190.12      189.92     14.87 o
   5  -5   6     3923.48     3821.18     38.25 o
   6  -5   6       11.91       15.75     13.93 o
   7  -5   6       40.68       55.08     14.41 o
   8  -5   6      430.14      409.26     25.81 o
   9  -5   6      599.20      618.22     35.82 o
  10  -5   6       25.24       18.88     25.11 o
  11  -5   6      100.87      123.65     23.27 o
  12  -5   6       86.80      103.15     24.37 o
 -12  -4   6        4.21       23.88     29.64 o
 -11  -4   6      150.98      121.87     31.29 o
 -10  -4   6       58.31       40.35     46.11 o
  -9  -4   6      254.83      288.20     30.47 o
  -8  -4   6     1984.86     1913.65     47.76 o
  -7  -4   6       13.44      -12.35     32.94 o
  -6  -4   6     4191.79     4147.61     83.99 o
  -5  -4   6      254.18      200.92     28.82 o
  -4  -4   6     8388.30     8538.96    122.69 o
  -3  -4   6      845.66      797.90     22.23 o
  -2  -4   6     1409.36     1479.05     39.52 o
  -1  -4   6     2272.10     2242.20     40.35 o
   0  -4   6    14440.34    14340.85    191.86 o
   1  -4   6     1237.98     1279.99     28.41 o
   2  -4   6    24687.43    27327.34    483.96 o
   3  -4   6      533.25      531.69      9.39 o
   4  -4   6     1162.91     1188.68     13.49 o
   5  -4   6       46.81       40.95      9.89 o
   6  -4   6     1608.51     1599.34     24.47 o
   7  -4   6       17.14       18.32     13.17 o
   8  -4   6     1568.24     1496.14     31.49 o
   9  -4   6      288.33      275.21     20.05 o
  10  -4   6      218.14      248.48     21.28 o
  11  -4   6      150.54      158.22     21.89 o
  12  -4   6      125.17       82.37     29.15 o
 -12  -3   6       40.07       39.52     55.99 o
 -11  -3   6      398.90      440.53     38.70 o
 -10  -3   6        0.98      -27.17     27.17 o
  -9  -3   6     1011.19     1023.52     68.34 o
  -8  -3   6      144.07      177.86     27.17 o
  -7  -3   6     1906.04     2032.22     70.81 o
  -6  -3   6        3.84        7.41     16.47 o
  -5  -3   6      401.53      457.00     20.59 o
  -4  -3   6      997.98     1017.76     35.41 o
  -3  -3   6    13752.98    14356.49    181.15 o
  -2  -3   6       77.87       74.93     13.17 o
  -1  -3   6    11316.16    11750.43    430.24 o
   0  -3   6      279.73      282.44     32.11 o
   1  -3   6     2521.43     2573.29     17.76 o
   2  -3   6     1522.68     1531.43     12.87 o
   3  -3   6     9829.24    10551.98     72.21 o
   4  -3   6      382.46      360.44     21.98 o
   5  -3   6     5719.84     5559.40     48.67 o
   6  -3   6       23.68        8.64     11.41 o
   7  -3   6      241.19      304.66     21.93 o
   8  -3   6       17.51       31.26     13.11 o
   9  -3   6      339.55      316.98     21.75 o
  10  -3   6      108.10       84.52     16.90 o
  11  -3   6       24.34       20.24     21.57 o
  12  -3   6       44.96       52.49     25.57 o
  13  -3   6       38.22       55.86     22.78 o
 -12  -2   6      118.74       81.52     35.41 o
 -11  -2   6       52.31        1.65     48.58 o
 -10  -2   6      140.25      203.39     33.76 o
  -9  -2   6       17.82       12.35     45.29 o
  -8  -2   6      429.95      475.12     33.76 o
  -7  -2   6       35.68       35.41     41.99 o
  -6  -2   6       22.08       44.47     19.76 o
  -5  -2   6      850.94      863.78     45.29 o
  -4  -2   6     8154.23     8311.70    112.81 o
  -3  -2   6       61.42       58.46     13.17 o
  -2  -2   6    13019.40    13831.15    182.80 o
  -1  -2   6       40.46       43.11     10.51 o
   0  -2   6     1053.15     1062.76     14.17 o
   1  -2   6       71.55       93.17      5.59 o
   2  -2   6      831.31      888.55     10.94 o
   3  -2   6       55.48       73.94      6.78 o
   4  -2   6       71.15       57.67     10.21 o
   5  -2   6      320.24      328.32     14.52 o
   6  -2   6     1308.39     1197.49     20.95 o
   7  -2   6       68.04       72.65     14.10 o
   8  -2   6     2601.07     2432.54     38.34 o
   9  -2   6        4.49       13.07     15.21 o
  10  -2   6      152.51      156.86     33.48 o
  11  -2   6      315.20      356.89     21.53 o
  12  -2   6      148.80      218.44     50.13 o
  13  -2   6      143.57      157.80     21.80 o
 -12  -1   6       24.20        7.41     58.46 o
 -11  -1   6      307.56      331.84     40.35 o
 -10  -1   6      154.57      155.63     59.29 o
  -9  -1   6      579.22      592.05     39.52 o
  -8  -1   6      824.57      952.71     67.52 o
  -7  -1   6      352.78      328.55     31.29 o
  -6  -1   6     2331.86     2350.89     52.70 o
  -5  -1   6     8432.19     8720.12    126.81 o
  -4  -1   6       65.39       69.99     30.47 o
  -3  -1   6    11493.12    10993.61    144.92 o
  -2  -1   6       15.76        1.65     18.12 o
  -1  -1   6    10525.72    11213.46    144.10 o
   0  -1   6     2121.14     2109.56     27.41 o
   1  -1   6     2029.06     2187.87     19.86 o
   2  -1   6      742.54      766.70      8.51 o
   3  -1   6     1354.91     1088.74     14.21 o
   4  -1   6      162.63      169.76     12.39 o
   5  -1   6    25195.40    25714.40    210.21 o
   6  -1   6       94.01      101.53     14.99 o
   7  -1   6     3148.91     3157.58     57.77 o
   8  -1   6        5.91        1.37     11.89 o
   9  -1   6      597.21      640.28     20.65 o
  10  -1   6       72.34      162.72     57.57 o
  11  -1   6     1099.38     1056.83     46.94 o
  12  -1   6       98.23       95.73     25.68 o
  13  -1   6      128.57      153.67     24.29 o
  14  -1   6      154.53      144.14     27.23 o
 -12   0   6       28.00       10.70     36.23 o
 -11   0   6       73.54       47.76     60.93 o
 -10   0   6        0.11       37.88     32.11 o
  -9   0   6       84.74       88.11     55.99 o
  -8   0   6     2227.71     2131.86     58.46 o
  -7   0   6       61.63       37.88     27.17 o
  -6   0   6     6991.46     7015.62    114.46 o
  -5   0   6     1103.26     1114.10     58.46 o
  -4   0   6     1934.66     1992.70     60.11 o
  -3   0   6      755.74      741.91     24.70 o
   0   0   6     6652.03     6684.97     98.40 o
   1   0   6     1018.25     1161.04     16.30 o
   2   0   6    15170.87    15146.91    120.52 o
   3   0   6      110.59      101.01      7.96 o
   4   0   6    17340.99    18519.77    147.22 o
   5   0   6       77.75      101.27     11.26 o
   6   0   6      230.20      237.34     52.84 o
   7   0   6        4.28       12.77     10.77 o
   8   0   6     2634.41     2520.53     38.43 o
   9   0   6        8.07       -8.53     20.86 o
  10   0   6      386.61      424.13     41.87 o
  11   0   6       37.91       41.10     25.54 o
  12   0   6      450.51      438.76     29.36 o
  13   0   6       27.93       42.94     24.96 o
  14   0   6       43.01       47.02     26.76 o
 -11   1   6       18.05       49.41     36.23 o
 -10   1   6       19.91       26.35     56.82 o
  -9   1   6      381.24      349.96     38.70 o
  -8   1   6      173.25      165.51     32.94 o
  -7   1   6      350.28      393.60     60.93 o
  -6   1   6      210.01      181.98     52.70 o
  -5   1   6     3326.15     3679.91     67.52 o
  -4   1   6      111.87       83.99     37.05 o
  -3   1   6     3003.72     3039.28     51.88 o
   0   1   6      246.93      242.09     12.35 o
   1   1   6    11761.06    12188.39     88.98 o
   2   1   6     2483.95     2668.98     28.52 o
   3   1   6     1325.62     1299.76     13.59 o
   4   1   6       19.40       26.70      8.67 o
   5   1   6     1839.22     1831.16     22.34 o
   6   1   6      294.15      288.29     18.43 o
   7   1   6       18.80       26.82     16.47 o
   8   1   6      116.78      135.66     21.69 o
   9   1   6      398.43      422.17     23.85 o
  10   1   6       29.95       16.92     23.41 o
  11   1   6      628.63      546.25     38.70 o
  12   1   6        8.72      -20.07     22.03 o
  13   1   6        6.20        8.23     32.94 o
  14   1   6       52.53       17.29     30.45 o
 -11   2   6      115.76      100.46     40.35 o
 -10   2   6       48.87       71.64     35.41 o
  -9   2   6      346.87      472.65     72.46 o
  -8   2   6      758.98      862.95     45.29 o
  -7   2   6      449.96      479.24     37.05 o
  -6   2   6     4705.13     4840.94     90.58 o
  -5   2   6     2171.61     2210.91     54.35 o
  -4   2   6      170.93      195.98     24.70 o
  -3   2   6     5132.87     5190.90    100.46 o
   0   2   6    40710.64    48522.23    699.09 o
   1   2   6      579.24      575.03     19.35 o
   2   2   6     2965.09     2949.40     22.41 o
   3   2   6     4162.25     4183.66     37.04 o
   4   2   6       82.00       85.90      7.98 o
   5   2   6       57.33       56.51      9.88 o
   6   2   6      850.49      686.40     31.15 o
   7   2   6      114.31      136.29     23.47 o
   8   2   6     2869.50     2803.91     40.76 o
   9   2   6      239.88      256.13     21.82 o
  10   2   6      947.04      863.24     50.23 o
  11   2   6        0.81       12.35     47.76 o
  12   2   6        3.51        8.00     25.29 o
  13   2   6       20.75        0.80     20.94 o
  14   2   6       42.71       22.33     30.72 o
 -11   3   6       30.77       22.23     65.87 o
 -10   3   6      105.47       98.81     37.88 o
  -9   3   6      626.45      617.57     46.11 o
  -8   3   6      450.25      531.11     41.99 o
  -7   3   6      432.85      400.19     66.70 o
  -6   3   6      614.53      643.92     66.70 o
  -5   3   6     7185.67     7431.45    153.98 o
  -4   3   6       82.90       88.93     45.29 o
   0   3   6      374.26      365.60      9.88 o
   1   3   6     1161.21     1274.70     19.42 o
   2   3   6       46.03       49.37      5.19 o
   3   3   6     1245.15     1176.89     13.54 o
   4   3   6      900.46      971.41     16.05 o
   5   3   6     2723.08     2388.54     35.34 o
   6   3   6        0.20        4.00     14.40 o
   7   3   6     4440.43     4230.55     56.95 o
   8   3   6      348.25      382.16     20.66 o
   9   3   6       47.62       51.47     22.33 o
  10   3   6      410.58      463.05     46.11 o
  11   3   6      356.31      337.89     25.32 o
  12   3   6       23.14       40.81     27.12 o
  13   3   6      420.49      393.37     66.70 o
  14   3   6       10.70      -23.06     33.76 o
  15   3   6      205.69      162.22     75.76 o
 -11   4   6        0.95        3.29     35.41 o
 -10   4   6       34.50       34.58     62.58 o
  -9   4   6      110.85       65.05     36.23 o
  -8   4   6       56.18      219.86     37.05 o
  -7   4   6      116.44      100.46     32.94 o
  -6   4   6     2024.29     1965.53     56.82 o
  -5   4   6      124.43      114.46     30.47 o
  -4   4   6     1786.69     1964.70     51.88 o
   1   4   6     1826.84     2062.58     20.55 o
   2   4   6     9603.49    10514.34    250.94 o
   3   4   6      214.77      179.39      9.25 o
   4   4   6     9132.71     8691.85     97.52 o
   5   4   6      728.59      752.16     22.78 o
   6   4   6     4707.37     4493.88     55.98 o
   7   4   6      463.78      492.23     24.68 o
   8   4   6       80.67       81.59     16.89 o
   9   4   6       19.96       14.00     18.12 o
  10   4   6      481.85      500.27     30.06 o
  11   4   6      242.97      205.50     23.58 o
  12   4   6      154.50      152.03     35.41 o
  13   4   6        0.06       17.01     22.99 o
  14   4   6      246.25      373.84     44.47 o
  15   4   6        1.81        5.15     27.17 o
 -10   5   6       12.01       18.94     36.23 o
  -9   5   6        0.67      -30.47     61.76 o
  -8   5   6      499.12      681.80     46.94 o
  -7   5   6        1.28        9.88     29.64 o
  -6   5   6     1072.23     1040.81     48.58 o
  -5   5   6     1411.40     1407.24     49.41 o
  -4   5   6        4.17      -14.00     25.53 o
   1   5   6    35730.11    41331.22    601.10 o
   2   5   6      573.36      536.05     27.17 o
   3   5   6    32521.45    36588.04    758.04 o
   4   5   6      114.01      127.42     25.60 o
   5   5   6      448.66      530.34     21.50 o
   6   5   6      599.03      662.70     23.93 o
   7   5   6     1156.14     1155.92     31.04 o
   8   5   6      113.71      122.39     18.05 o
   9   5   6      152.03      136.05     24.45 o
  10   5   6       20.66       20.89     22.88 o
  11   5   6      144.31      152.39     40.46 o
  12   5   6       43.06       57.11     22.69 o
  13   5   6       87.13       87.25     25.32 o
  14   5   6       11.09      -20.91     25.02 o
 -10   6   6       14.02        1.65     34.58 o
  -7   6   6      278.01      289.02     39.52 o
  -6   6   6     1291.01     1421.24     53.52 o
  -5   6   6     1801.09     1753.08     56.82 o
  -4   6   6     3146.87     3151.26     67.52 o
   0   6   6    24310.95    30159.75    382.89 o
   1   6   6     1439.25     1558.75     39.52 o
   2   6   6     5893.11     6454.04     95.52 o
   3   6   6     2518.07     2484.86     25.87 o
   4   6   6      969.84     1081.89     27.81 o
   5   6   6      247.37      262.60     16.00 o
   6   6   6      923.64      894.21     35.82 o
   7   6   6       16.16       20.06     18.64 o
   8   6   6      166.99      135.18     32.89 o
   9   6   6       58.75       94.41     19.50 o
  10   6   6      313.63      319.03     29.54 o
  11   6   6       62.63       50.97     21.25 o
  12   6   6       43.40       35.73     22.41 o
  13   6   6      217.98      240.44     41.17 o
  14   6   6        6.16       46.11     36.23 o
  15   6   6        1.03        3.73     25.02 o
  -9   7   6       11.23       46.94     37.88 o
  -6   7   6      110.28       51.88     33.76 o
  -5   7   6       84.50       82.34     32.11 o
  -4   7   6       42.04       41.17     51.05 o
  -1   7   6     1885.66     2196.91     32.11 o
   0   7   6      382.80      368.07      6.59 o
   1   7   6     1402.75     1557.11     41.17 o
   2   7   6     1645.80     1636.98     63.40 o
   3   7   6     7584.61     8362.29    141.40 o
   4   7   6      484.57      502.29     26.35 o
   5   7   6      313.64      314.71     17.75 o
   6   7   6      247.18      249.96     22.67 o
   7   7   6     2690.92     2641.97     45.69 o
   8   7   6       59.67       74.21     22.24 o
   9   7   6      797.82      768.49     27.07 o
  10   7   6       10.35       12.76     18.05 o
  11   7   6       43.72       43.23     20.38 o
  12   7   6       12.03       14.29     26.02 o
  13   7   6      396.81      395.61     36.54 o
  14   7   6       93.40       90.73     27.07 o
  -9   8   6       20.72        0.00     34.58 o
  -5   8   6      306.28      437.24     66.70 o
  -4   8   6      267.38      294.79     60.93 o
  -3   8   6      380.62      327.72     14.00 o
  -2   8   6     1725.62     1769.55     26.35 o
  -1   8   6        0.30       -1.65      8.23 o
   0   8   6     9967.46    11238.99    126.81 o
   1   8   6       19.21       27.17     22.23 o
   2   8   6     5594.22     6002.80    118.57 o
   3   8   6     2401.41     2396.18     49.41 o
   4   8   6    10112.65    10371.00    119.40 o
   5   8   6     1836.99     1674.71     31.15 o
   6   8   6     7357.08     7244.67     88.40 o
   7   8   6     1097.62     1195.16     44.88 o
   8   8   6     3088.02     3129.89     62.99 o
   9   8   6       92.73       32.49     33.48 o
  10   8   6      338.00      303.85     23.29 o
  11   8   6        1.00       14.59     23.62 o
  12   8   6      455.43      409.52     28.53 o
  13   8   6      124.91      144.10     37.05 o
  14   8   6       63.49       63.40     36.23 o
  15   8   6       61.54       85.64     40.35 o
  -8   9   6       93.16      114.16     17.88 o
  -7   9   6       23.82      -16.47     16.47 o
  -6   9   6        2.20        1.65     13.17 o
  -5   9   6      231.63      288.88     15.98 o
  -4   9   6       77.50       73.75     19.25 o
  -3   9   6     1459.99     1606.51     36.23 o
  -2   9   6      339.14      304.67     10.70 o
  -1   9   6     5432.43     5406.64     67.52 o
   0   9   6      346.75      364.87     13.17 o
   1   9   6      732.22      824.25     36.23 o
   2   9   6      323.60      388.66     52.70 o
   3   9   6    14531.68    14949.36    219.86 o
   4   9   6        9.63       18.65     20.30 o
   5   9   6     9968.73    10275.00    118.27 o
   6   9   6      557.55      500.39     28.41 o
   7   9   6       83.90       91.31     18.02 o
   8   9   6      173.32      184.57     22.64 o
   9   9   6      931.19      892.50     37.47 o
  10   9   6       28.23       27.16     18.92 o
  11   9   6      240.70      249.77     24.45 o
  12   9   6        9.67       18.71     21.25 o
  13   9   6       34.51       46.88     29.34 o
  14   9   6       22.34        8.23     32.11 o
  15   9   6       22.06       60.93     38.70 o
  -8  10   6       37.01       27.41     17.70 o
  -7  10   6       46.08       50.23     16.47 o
  -6  10   6       13.80       36.23     14.82 o
  -5  10   6        2.70        0.71     15.69 o
  -4  10   6      253.40      273.61     13.72 o
  -3  10   6       21.33       37.88      9.06 o
  -2  10   6      484.55      531.11     18.94 o
  -1  10   6        1.33       -0.82      8.23 o
   0  10   6     2081.97     2073.40     54.35 o
   1  10   6       73.10       69.17     27.17 o
   2  10   6     4706.24     5138.20    120.22 o
   3  10   6      385.67      374.90     35.00 o
   4  10   6     1119.12     1192.47     28.00 o
   5  10   6        4.86       10.24     19.47 o
   6  10   6      232.74      318.56     26.35 o
   7  10   6       10.04        6.59     15.72 o
   8  10   6      160.49      170.17     33.76 o
   9  10   6       44.28       21.07     29.23 o
  10  10   6       47.85       38.92     24.45 o
  11  10   6        3.39       -6.16     19.50 o
  12  10   6      162.24      153.97     30.82 o
  13  10   6       18.87       11.53     22.13 o
  14  10   6       34.72       30.93     30.17 o
  -7  11   6        1.72       -8.23     14.00 o
  -6  11   6       71.71       51.88     25.53 o
  -5  11   6      190.86      211.18     18.94 o
  -4  11   6       31.12       43.50     16.31 o
  -3  11   6       22.28       20.59     14.82 o
  -2  11   6      367.81      390.31     17.29 o
  -1  11   6      867.26      797.90     18.12 o
   0  11   6      608.70      548.40     38.70 o
   1  11   6     1331.62     1387.48     73.29 o
   2  11   6       85.49       80.70     49.41 o
   3  11   6      443.32      107.99    251.56 o
   4  11   6       11.43       11.70     11.53 o
   5  11   6     2003.63     2026.61     31.67 o
   6  11   6      270.32      298.85     34.58 o
   7  11   6      330.73      332.55     37.88 o
   8  11   6        1.73       -8.49     17.17 o
   9  11   6      580.35      547.08     45.70 o
  10  11   6      118.81       99.24     22.13 o
  11  11   6      471.49      376.04     33.76 o
  12  11   6        0.83      -11.46     25.84 o
  13  11   6        0.68        7.47     26.58 o
  14  11   6        0.04       39.10     24.74 o
  -6  12   6      125.36      111.16     25.53 o
  -5  12   6      154.22      140.70     13.16 o
  -4  12   6       19.32       27.71     12.35 o
  -3  12   6        0.51        0.00      7.41 o
  -2  12   6      533.01      515.47     18.94 o
  -1  12   6      198.89      186.61     13.59 o
   0  12   6      350.43      334.31     60.11 o
   1  12   6      739.17      736.97     69.17 o
   2  12   6     1395.83     1499.47     47.76 o
   3  12   6      327.60      294.79     30.47 o
   4  12   6        8.59        3.29      4.05 o
   5  12   6       18.26       14.58      9.13 o
   6  12   6     2123.40     2200.17     39.88 o
   7  12   6      233.58      230.69     39.01 o
   8  12   6     1685.09     1671.41     57.05 o
   9  12   6       82.84      141.27     49.41 o
  10  12   6       67.47       59.15     20.66 o
  11  12   6       20.75       14.80     35.41 o
  12  12   6       53.65       58.46     22.71 o
  13  12   6       79.52       92.22     33.35 o
  14  12   6       30.72       32.53     25.04 o
  -5  13   6       91.27      112.81     37.88 o
  -4  13   6      153.78      128.58     17.90 o
  -3  13   6        4.12        5.76     14.82 o
  -2  13   6        0.56       -0.47     23.88 o
  -1  13   6       47.35       79.87     31.29 o
   0  13   6       27.69       65.87     29.64 o
   1  13   6      907.38     1016.11     43.64 o
   2  13   6      333.55      352.43     33.76 o
   3  13   6      137.98      175.39     29.64 o
   4  13   6       29.61       18.57      7.32 o
   5  13   6     4169.76     3989.71    136.69 o
   6  13   6       53.24       29.78     11.25 o
   7  13   6      993.76     1017.15     42.41 o
   8  13   6       40.62       12.23     32.31 o
   9  13   6       29.96        3.71     32.02 o
  10  13   6       26.61       49.08     22.23 o
  11  13   6      212.41      217.49     24.29 o
  12  13   6        0.33       -1.24     25.11 o
  13  13   6       39.04       29.09     23.58 o
  -4  14   6       21.33       -9.06     31.29 o
  -2  14   6      220.23      227.27     37.05 o
  -1  14   6       43.83       60.11     54.35 o
   0  14   6      744.60      759.20     41.99 o
   1  14   6      156.60      149.04     32.94 o
   2  14   6      636.04      723.79     39.52 o
   3  14   6      610.97      545.93     37.88 o
   4  14   6     2084.60     1809.73     95.52 o
   5  14   6       10.92       11.75     11.94 o
   6  14   6      617.41      581.35     23.06 o
   7  14   6        0.14       -1.58     12.60 o
   8  14   6       25.07       16.47     18.63 o
   9  14   6        3.42       34.68     33.76 o
  10  14   6      295.39      297.64     69.58 o
  11  14   6       21.52       30.17     25.74 o
  12  14   6      102.78      118.68     42.49 o
  13  14   6       40.48       17.06     27.50 o
  -3  15   6      192.56      195.83     33.78 o
  -2  15   6      172.88      243.74     38.70 o
  -1  15   6        5.45       18.12     29.64 o
   0  15   6       11.90      -16.47     28.82 o
   1  15   6      883.61      862.95     73.29 o
   2  15   6       43.64       53.52     51.88 o
   3  15   6      197.71      157.28     53.52 o
   4  15   6      343.36      320.23     17.29 o
   5  15   6       70.19       46.37      9.96 o
   6  15   6       30.16       17.84      6.38 o
   7  15   6       91.75       93.83     14.30 o
   8  15   6        4.08      -11.57     15.15 o
   9  15   6      214.89      283.62     53.93 o
  10  15   6       61.50       94.34     27.22 o
  11  15   6      147.92      137.23     29.24 o
  12  15   6       25.98       75.31     28.15 o
  -2  16   6      121.11      107.87     36.23 o
  -1  16   6      127.29      139.98     61.76 o
   0  16   6        0.48       22.23     30.47 o
   1  16   6       14.64       26.35     28.82 o
   2  16   6       26.64       37.05     28.82 o
   3  16   6       34.83       69.99     28.82 o
   4  16   6      258.60      267.61     32.94 o
   5  16   6       27.15       15.53     28.00 o
   6  16   6       30.19       17.77     10.51 o
   7  16   6        5.42       -2.43      7.08 o
   8  16   6      641.31      583.12     16.41 o
   9  16   6       21.72       44.08     15.14 o
  10  16   6      243.32      256.56     25.32 o
  11  16   6       14.57        3.88     24.26 o
   0  17   6       64.98      107.87     60.93 o
   1  17   6       33.15       60.93     32.11 o
   2  17   6        3.54       26.35     28.82 o
   3  17   6      484.40      506.41     38.70 o
   4  17   6        0.41      -10.70     26.35 o
   5  17   6      183.84      230.56     32.94 o
   6  17   6      172.98      219.03     32.11 o
   7  17   6      765.97      662.04     41.17 o
   8  17   6       10.25        3.56     13.34 o
   9  17   6      153.98      134.53     12.83 o
  10  17   6       17.57       13.78     15.14 o
   2  18   6        0.87       13.17     49.41 o
   3  18   6       33.51       36.23     29.64 o
   4  18   6      252.68      256.09     34.58 o
   5  18   6       40.08       68.34     29.64 o
   6  18   6       99.42      101.28     30.47 o
   7  18   6       70.46       41.99     28.82 o
   8  18   6       20.96       12.35     27.17 o
   9  18   6        3.03      -28.00     28.00 o
  -4 -16   7       50.31       43.64     50.23 o
  -2 -16   7       30.83       22.23     45.29 o
  -1 -16   7       30.37       -0.82     40.35 o
  -6 -15   7        3.40       -4.12     47.76 o
  -5 -15   7       60.49       46.11     29.64 o
  -4 -15   7      142.97      180.33     31.29 o
  -3 -15   7        6.61        9.88     24.70 o
  -2 -15   7       23.50        9.88     24.70 o
  -1 -15   7       75.53       74.93     26.35 o
   0 -15   7      107.88       93.05     28.00 o
   1 -15   7       20.38       -0.82     23.06 o
   2 -15   7       15.98       40.35     27.17 o
  -8 -14   7       23.54       18.12     54.35 o
  -7 -14   7      229.90      246.21     36.23 o
  -6 -14   7        0.01        0.00     24.70 o
  -5 -14   7      192.74      186.92     55.17 o
  -4 -14   7      167.65      139.98     51.88 o
  -3 -14   7        0.40       18.12     42.82 o
  -2 -14   7       95.06       31.29     45.29 o
  -1 -14   7      238.73      335.14     51.88 o
   0 -14   7       75.58       46.11     45.29 o
   1 -14   7      119.08      104.58     47.76 o
   2 -14   7      185.93      195.15     53.52 o
   3 -14   7      242.38      160.78    145.75 o
   4 -14   7       37.27       29.64     29.64 o
  -9 -13   7        8.09        5.76     54.35 o
  -8 -13   7       82.79       66.70     32.11 o
  -7 -13   7       18.88       20.59     50.23 o
  -6 -13   7       33.31       26.35     27.17 o
  -5 -13   7       45.65       72.46     28.00 o
  -4 -13   7       68.43       51.88     26.35 o
  -3 -13   7       62.24       51.88     25.53 o
  -2 -13   7       57.02       56.82     25.53 o
  -1 -13   7      136.48      121.04     27.17 o
   0 -13   7       35.86       23.88     23.88 o
   1 -13   7       43.53       36.23     24.70 o
   2 -13   7      157.41      176.41     32.53 o
   3 -13   7      279.47      298.94     28.70 o
   4 -13   7       19.31      -23.88     28.82 o
   5 -13   7        0.03       -8.07     17.41 o
  -9 -12   7       42.47       76.58     34.58 o
  -8 -12   7       16.96      -30.47     30.47 o
  -7 -12   7       39.28       40.93     13.75 o
  -6 -12   7       16.43       16.80      9.06 o
  -5 -12   7      108.04      138.34     51.88 o
  -4 -12   7       53.82       58.46     27.17 o
  -3 -12   7       36.25       39.52     25.53 o
  -2 -12   7      142.84      177.04     28.00 o
  -1 -12   7       68.91       63.40     43.64 o
   0 -12   7        2.21       13.17     38.70 o
   1 -12   7      372.58      324.78     49.41 o
   2 -12   7       91.25       83.78      6.68 o
   3 -12   7       41.66       55.79     11.83 o
   4 -12   7      103.70      127.53     21.00 o
   5 -12   7       41.11       16.96     14.18 o
   6 -12   7        2.89        6.65     23.47 o
   7 -12   7       17.75       24.88     31.29 o
 -10 -11   7      190.66      225.41     17.16 o
  -9 -11   7       53.48       57.76     11.25 o
  -8 -11   7      401.74      392.87     18.61 o
  -7 -11   7       93.34      119.79     22.23 o
  -6 -11   7        1.07        0.25      8.02 o
  -5 -11   7       93.45       87.13      8.62 o
  -4 -11   7      575.97      652.98     36.23 o
  -3 -11   7        8.49        6.59     23.06 o
  -2 -11   7     1588.59     1576.87     46.11 o
  -1 -11   7       53.84       50.23     23.06 o
   0 -11   7      261.36      288.20     28.00 o
   1 -11   7       32.14       31.48      6.45 o
   2 -11   7      372.64      317.74     38.90 o
   3 -11   7        0.09        2.87      5.62 o
   4 -11   7      157.47      229.65     66.29 o
   5 -11   7      567.03      596.64     19.92 o
   6 -11   7      216.98      242.55     74.11 o
   7 -11   7       65.36       43.95     16.58 o
   8 -11   7       94.82       82.14     21.41 o
 -10 -10   7       18.28       16.13     15.04 o
  -9 -10   7        3.28       -1.66     12.59 o
  -8 -10   7       60.25       72.22     27.58 o
  -7 -10   7      739.65      772.61     19.46 o
  -6 -10   7       10.69       14.70      6.04 o
  -5 -10   7      828.88      783.77     41.70 o
  -4 -10   7      101.99       69.17     25.53 o
  -3 -10   7        1.49        8.23     22.23 o
  -2 -10   7      122.32      117.75     24.70 o
  -1 -10   7      645.89      654.63     52.70 o
   0 -10   7       54.17       49.41     38.70 o
   1 -10   7      509.58      477.54     36.26 o
   2 -10   7      340.59      337.80     13.97 o
   3 -10   7        1.28        5.10     12.30 o
   4 -10   7      245.97      209.83     13.26 o
   5 -10   7      237.88      276.51     53.93 o
   6 -10   7      378.11      420.87     37.88 o
   7 -10   7        0.01       -1.36     19.35 o
   8 -10   7      111.31      127.95     19.94 o
   9 -10   7      153.52      212.67     31.29 o
 -11  -9   7       33.10       51.05     37.05 o
 -10  -9   7       91.10       60.93     33.76 o
  -9  -9   7      208.36      235.22     19.76 o
  -8  -9   7      418.30      451.25     18.57 o
  -7  -9   7       81.72       93.49      9.59 o
  -6  -9   7      438.51      380.79     18.52 o
  -5  -9   7        6.05       16.49      8.26 o
  -4  -9   7       79.29       63.53      7.82 o
  -3  -9   7      124.10      167.98     44.47 o
  -2  -9   7        0.43        1.65     33.76 o
  -1  -9   7      101.57       88.11     22.23 o
   0  -9   7      199.36      198.45     24.70 o
   1  -9   7      113.25       73.94     20.95 o
   2  -9   7       10.90       10.06      5.82 o
   3  -9   7        7.01        3.45      9.99 o
   4  -9   7      672.06      684.95     33.35 o
   5  -9   7      121.21       78.64     19.21 o
   6  -9   7       45.21       39.60     25.06 o
   7  -9   7      401.73      374.01     20.87 o
   8  -9   7       52.37       60.29     20.48 o
   9  -9   7      165.81      153.18     28.44 o
 -11  -8   7       93.28       54.35     22.23 o
 -10  -8   7      153.09      152.33     38.70 o
  -9  -8   7      509.37      453.71     39.52 o
  -8  -8   7        0.42       12.98     14.82 o
  -7  -8   7     1377.58     1337.32     29.95 o
  -6  -8   7      458.12      456.33     33.35 o
  -5  -8   7     1724.26     1785.20     23.90 o
  -4  -8   7      391.98      332.42     25.94 o
  -3  -8   7        0.19       31.29     21.41 o
  -2  -8   7      369.67      368.07     27.17 o
  -1  -8   7      695.68      709.80     30.47 o
   0  -8   7        2.61       -9.88     19.76 o
   1  -8   7     4577.20     4533.28     61.08 o
   2  -8   7        0.35        1.97      3.56 o
   3  -8   7      279.81      306.51     17.32 o
   4  -8   7       28.45       22.83      9.99 o
   5  -8   7      276.74      254.74     42.82 o
   6  -8   7        8.14       -8.65     13.09 o
   7  -8   7       54.55       72.93     16.75 o
   8  -8   7      629.50      665.41     41.17 o
   9  -8   7      178.81      124.55     67.52 o
  10  -8   7      300.09      279.29     29.31 o
 -11  -7   7        2.97        4.12     21.41 o
 -10  -7   7      108.66       55.17     22.23 o
  -9  -7   7       14.70      -14.00     17.29 o
  -8  -7   7      251.20      293.96     35.41 o
  -7  -7   7       40.38       20.59     23.88 o
  -6  -7   7      424.44      456.18     27.17 o
  -5  -7   7      155.69      155.63     18.94 o
  -4  -7   7      666.16      696.40     17.06 o
  -3  -7   7       25.55       31.46      4.94 o
  -2  -7   7     6481.11     6637.67    127.63 o
  -1  -7   7      193.35      160.57     23.06 o
   0  -7   7     1720.86     1686.38     40.35 o
   1  -7   7      162.64      192.90     19.47 o
   2  -7   7       95.11       99.11      8.61 o
   3  -7   7      141.11      141.63      7.92 o
   4  -7   7     1433.44     1467.61     25.56 o
   5  -7   7      190.19      214.25     13.97 o
   6  -7   7      103.64      106.37     16.86 o
   7  -7   7      202.37      195.82     18.20 o
   8  -7   7      524.80      533.69     39.13 o
   9  -7   7      225.64      226.14     21.92 o
  10  -7   7        7.39       14.30     18.86 o
  11  -7   7      183.90      201.82     29.88 o
 -11  -6   7       31.36       28.82     42.82 o
 -10  -6   7       82.64       26.35     23.06 o
  -9  -6   7      261.16      261.85     25.53 o
  -8  -6   7        3.67       25.53     17.29 o
  -7  -6   7       74.26       62.58     16.47 o
  -6  -6   7      388.59      368.07     31.29 o
  -5  -6   7      887.35      979.88     22.23 o
  -4  -6   7      561.56      572.28     14.00 o
  -3  -6   7     2961.39     2882.97     34.02 o
  -2  -6   7       42.03       42.82     19.76 o
  -1  -6   7      118.64      104.58     19.76 o
   0  -6   7      376.73      442.18     23.88 o
   1  -6   7       50.38       39.03     21.41 o
   2  -6   7       96.87       99.21     10.19 o
   3  -6   7        1.96        6.67      8.37 o
   4  -6   7       21.15       14.99      8.56 o
   5  -6   7        1.86      -14.04     19.45 o
   6  -6   7       23.54       38.71     17.41 o
   7  -6   7        8.85       19.24     18.56 o
   8  -6   7       98.27       79.59     17.58 o
   9  -6   7      254.91      261.53     26.28 o
  10  -6   7      167.57      166.70     22.10 o
  11  -6   7       22.39       60.80     26.38 o
 -12  -5   7        5.90      -16.47     27.17 o
 -11  -5   7        0.10      -14.00     44.47 o
 -10  -5   7      536.72      567.34     32.94 o
  -9  -5   7      584.46      603.57     31.29 o
  -8  -5   7      351.92      326.90     24.70 o
  -7  -5   7      709.57      768.26     43.64 o
  -6  -5   7     4969.45     5115.97     93.87 o
  -5  -5   7      275.05      246.21     15.65 o
  -4  -5   7     3626.08     3509.46     56.82 o
  -3  -5   7      566.76      575.36     15.23 o
  -2  -5   7      650.79      645.79      9.25 o
  -1  -5   7      223.50      207.50     19.76 o
   0  -5   7       80.33       89.75     31.29 o
   1  -5   7      100.45      109.89     13.09 o
   2  -5   7       36.65       52.61      6.66 o
   3  -5   7      204.03      204.84      8.13 o
   4  -5   7      897.10      850.35     12.81 o
   5  -5   7       47.18       54.12     10.16 o
   6  -5   7      277.59      306.27     12.43 o
   7  -5   7       21.08       16.02     10.42 o
   8  -5   7        0.22       21.39     12.14 o
   9  -5   7       58.59       47.76     16.71 o
  10  -5   7       24.86       14.92     32.59 o
  11  -5   7       53.52       43.23     37.26 o
  12  -5   7        4.37        4.12     25.53 o
 -12  -4   7       32.69       13.17     28.82 o
 -11  -4   7        0.38      -27.17     27.17 o
 -10  -4   7      182.37      186.92     52.70 o
  -9  -4   7     1953.42     1943.29     52.70 o
  -8  -4   7       18.04       44.47     21.41 o
  -7  -4   7     1536.27     1605.69     60.93 o
  -6  -4   7      363.79      316.20     21.41 o
  -5  -4   7      435.01      429.83     19.76 o
  -4  -4   7      494.33      457.00     16.47 o
  -3  -4   7      473.73      479.24     13.17 o
  -2  -4   7      431.30      427.85     14.00 o
  -1  -4   7        7.57       17.29     15.65 o
   0  -4   7      115.04      141.63     17.29 o
   1  -4   7     2631.78     2490.43     55.58 o
   2  -4   7        9.98        9.32      4.86 o
   3  -4   7     1571.27     1417.54     15.93 o
   4  -4   7     1078.49     1072.24     14.67 o
   5  -4   7        2.14       -2.50     13.79 o
   6  -4   7      285.19      239.71     17.06 o
   7  -4   7      455.39      471.80     17.23 o
   8  -4   7        0.47       -5.92     14.87 o
   9  -4   7      394.98      413.02     36.18 o
  10  -4   7      114.17      144.54     18.93 o
  11  -4   7      473.16      479.14     21.65 o
  12  -4   7       15.06        4.07     19.03 o
 -12  -3   7       50.26       56.82     55.17 o
 -11  -3   7       32.92       24.70     28.82 o
 -10  -3   7      172.03      162.22     51.88 o
  -9  -3   7       59.05       53.52     26.35 o
  -8  -3   7       41.89       48.58     23.88 o
  -7  -3   7       89.62       88.93     39.52 o
  -6  -3   7      375.02      385.37     23.88 o
  -5  -3   7       21.53       35.41     27.17 o
  -4  -3   7     1706.51     1565.34     30.47 o
  -3  -3   7        2.17        7.41     16.47 o
  -2  -3   7     2465.57     2590.71     29.78 o
  -1  -3   7      204.51      197.53      4.92 o
   0  -3   7    11473.90    12046.74    285.68 o
   1  -3   7       30.77       30.85      5.86 o
   2  -3   7     1715.42     1626.80     14.66 o
   3  -3   7       84.57       83.60      6.35 o
   4  -3   7      219.66      274.38      7.85 o
   5  -3   7      637.56      605.51     33.65 o
   6  -3   7      837.96      731.03     15.23 o
   7  -3   7       94.61      130.91     21.15 o
   8  -3   7      178.37      216.54     14.38 o
   9  -3   7       40.14       48.88     15.98 o
  10  -3   7       50.71       51.43     17.58 o
  11  -3   7       12.73       12.09     15.67 o
  12  -3   7      176.26      197.52     25.45 o
  13  -3   7       18.40       -5.15     19.94 o
 -12  -2   7       90.81       93.87     35.41 o
 -11  -2   7        1.27       28.00     53.52 o
 -10  -2   7       48.76       69.17     28.82 o
  -9  -2   7      281.23      288.20     54.35 o
  -8  -2   7        4.38       10.70     23.06 o
  -7  -2   7     4894.07     4752.01    111.16 o
  -6  -2   7      708.32      705.68     29.64 o
  -5  -2   7        1.81        5.76     15.65 o
  -4  -2   7     1957.90     1847.78     51.88 o
  -3  -2   7    13823.58    14108.64    198.45 o
  -2  -2   7      466.25      378.78     13.17 o
  -1  -2   7    12932.32    12838.73    117.85 o
   0  -2   7       11.34       12.95      8.65 o
   1  -2   7     2475.28     2416.29     22.63 o
   2  -2   7       80.45       91.61      5.22 o
   3  -2   7       19.53       31.93      8.20 o
   4  -2   7      277.87      264.97      8.09 o
   5  -2   7       35.77       27.88      8.62 o
   6  -2   7     1813.55     1776.95     34.54 o
   7  -2   7      298.63      335.44     18.12 o
   8  -2   7      260.41      296.93     41.65 o
   9  -2   7        2.24      -11.22     14.52 o
  10  -2   7       42.26       41.96     15.04 o
  11  -2   7       33.55       28.33     22.03 o
  12  -2   7        2.65       10.32     18.25 o
  13  -2   7        0.39       29.39     21.28 o
 -11  -1   7       24.27       -4.12     29.64 o
 -10  -1   7      123.13      164.69     56.82 o
  -9  -1   7       20.79       33.76     27.17 o
  -8  -1   7      567.48      595.34     34.58 o
  -7  -1   7      570.32      591.22     56.82 o
  -6  -1   7     5983.20     5687.43     95.52 o
  -5  -1   7      145.95      162.22     21.41 o
  -4  -1   7    13740.73    13443.31    186.92 o
  -3  -1   7       27.05       18.12     13.17 o
  -2  -1   7     2825.14     2555.93     49.41 o
  -1  -1   7     1961.45     2043.75     48.58 o
   0  -1   7      519.18      521.76     16.58 o
   1  -1   7       14.76        2.77      6.33 o
   2  -1   7     3702.38     3775.80     46.46 o
   3  -1   7      551.67      473.84     11.06 o
   4  -1   7       22.17        0.23      5.91 o
   5  -1   7       15.96       19.92      7.89 o
   6  -1   7      146.58       94.72     12.23 o
   7  -1   7     1109.14     1083.02     19.17 o
   8  -1   7       60.93       46.78     12.51 o
   9  -1   7      723.03      769.55     35.21 o
  10  -1   7       19.37        8.03     13.77 o
  11  -1   7        0.13        1.72     16.15 o
  12  -1   7       27.69       32.52     17.72 o
  13  -1   7        2.57       -7.36     17.72 o
  14  -1   7      116.47      104.22     22.79 o
 -11   0   7        5.13      -21.41     57.64 o
 -10   0   7       55.85       83.99     32.94 o
  -9   0   7       36.33       64.23     29.64 o
  -8   0   7       67.39       87.28     50.23 o
  -7   0   7     1117.57     1136.33     43.64 o
  -6   0   7       91.00       97.99     26.35 o
  -5   0   7      167.92      157.28     23.88 o
  -4   0   7       41.19       35.41     18.12 o
  -3   0   7     1308.54     1371.83     31.29 o
  -1   0   7      136.04      108.69     13.17 o
   0   0   7        0.36       13.12      9.47 o
   1   0   7      133.75      129.60      9.20 o
   2   0   7      518.00      602.44      8.78 o
   3   0   7     1503.14     1103.11     19.02 o
   4   0   7      652.88      655.18     14.88 o
   5   0   7     1308.97     1607.76     18.54 o
   6   0   7      429.10      463.44     14.52 o
   7   0   7       23.36       34.86     12.12 o
   8   0   7      338.79      325.77     20.64 o
   9   0   7      281.80      315.23     23.84 o
  10   0   7      420.84      437.25     28.92 o
  11   0   7       37.62       42.34     16.29 o
  12   0   7        0.39       11.89     18.85 o
  13   0   7       20.40        9.78     21.25 o
  14   0   7       19.02       19.83     28.98 o
 -11   1   7        0.08        9.06     32.94 o
 -10   1   7        2.64       12.35     55.17 o
  -9   1   7      330.64      513.00     38.70 o
  -8   1   7       17.99       46.94     28.82 o
  -7   1   7      302.80      367.25     32.94 o
  -6   1   7      360.81      482.53     56.82 o
  -5   1   7       35.27       -9.06     38.70 o
  -4   1   7     5449.25     5502.98    109.52 o
  -3   1   7      563.33      596.16     24.70 o
   0   1   7    25708.83    30891.53    297.49 o
   1   1   7      265.73      284.27      9.85 o
   2   1   7    23601.50    25970.50    172.79 o
   3   1   7      345.17      391.70     19.37 o
   4   1   7     4444.38     4379.11     36.96 o
   5   1   7      332.98      305.50     10.39 o
   6   1   7      941.03      935.28     17.41 o
   7   1   7      359.61      336.06     17.10 o
   8   1   7      589.18      474.38     76.06 o
   9   1   7      498.05      555.29     28.28 o
  10   1   7       20.90       12.00     17.17 o
  11   1   7      444.80      447.42     25.91 o
  12   1   7       12.07       23.06     29.64 o
  13   1   7        0.06      -15.61     22.10 o
  14   1   7       20.24       42.29     25.91 o
 -11   2   7        0.26      -23.88     36.23 o
 -10   2   7        2.19       25.53     32.94 o
  -9   2   7      114.60      113.63     61.76 o
  -8   2   7      207.08      200.09     60.11 o
  -7   2   7      610.88      610.98     37.88 o
  -6   2   7        5.94        1.65     23.06 o
  -5   2   7     4152.73     4211.84     77.40 o
  -4   2   7     1867.47     1978.70     46.94 o
   0   2   7      595.22      684.27     23.88 o
   1   2   7    13982.23    15796.46    164.27 o
   2   2   7      908.62     1055.06     15.74 o
   3   2   7       79.25       79.10      8.32 o
   4   2   7       30.33       39.42      8.22 o
   5   2   7     4543.58     4687.32     38.91 o
   6   2   7     1133.06     1085.14     18.34 o
   7   2   7      308.31      316.01     21.40 o
   8   2   7     1110.69     1071.15     31.66 o
   9   2   7      125.11      137.21     33.77 o
  10   2   7      444.03      451.27     65.46 o
  11   2   7        8.08        2.47     18.05 o
  12   2   7      543.87      550.83     56.40 o
  13   2   7       35.89       93.87     35.41 o
  14   2   7       62.56       99.63     39.52 o
 -11   3   7       17.23       37.88     68.34 o
 -10   3   7        3.90       30.47     36.23 o
  -9   3   7       13.38       18.94     32.11 o
  -8   3   7        1.99       -7.41     28.82 o
  -7   3   7      259.12      361.49     61.76 o
  -6   3   7      226.72      388.66     57.64 o
  -5   3   7       66.63       28.82     46.94 o
  -4   3   7     4935.16     5196.66    115.28 o
   0   3   7     5170.31     5595.20     65.87 o
   1   3   7       22.51       44.68      6.41 o
   2   3   7      130.96      178.53      6.06 o
   3   3   7      104.98      148.56      7.77 o
   4   3   7      302.86      274.99     12.02 o
   5   3   7      136.46      163.30     15.59 o
   6   3   7     2202.33     1971.81     49.41 o
   7   3   7      573.87      546.73     24.79 o
   8   3   7      318.88      339.83     29.23 o
   9   3   7      317.74      341.15     26.48 o
  10   3   7        4.32      -11.16     22.14 o
  11   3   7       73.50       79.46     26.68 o
  12   3   7      121.50      128.35     23.88 o
  13   3   7      188.48      216.56     37.88 o
  14   3   7        1.05        3.59     22.99 o
 -10   4   7       37.89       51.88     67.52 o
  -9   4   7      244.85      259.38     41.99 o
  -8   4   7        1.80       -0.82     28.00 o
  -7   4   7       39.61       64.23     31.29 o
  -6   4   7      693.99      739.44     40.35 o
  -5   4   7      125.01      116.93     28.82 o
  -4   4   7      306.36      347.49     32.11 o
   0   4   7       85.16       81.52      9.88 o
   1   4   7     6498.66     7114.34     61.33 o
   2   4   7      388.84      405.36     11.78 o
   3   4   7     8590.56     8740.96     67.10 o
   4   4   7      501.82      579.43     14.80 o
   5   4   7     9124.45     9225.58     73.33 o
   6   4   7       44.50       34.00     16.42 o
   7   4   7       37.66       26.76     14.56 o
   8   4   7     1177.93     1080.56     43.07 o
   9   4   7     1017.18     1001.36     27.95 o
  10   4   7      192.34      257.97     48.17 o
  11   4   7       61.08       51.38     20.66 o
  12   4   7      225.13      200.09     35.41 o
  13   4   7       24.27       12.35     31.29 o
  14   4   7      200.32      215.62     29.04 o
  15   4   7        7.89       57.64     38.70 o
 -10   5   7       15.58       10.70     36.23 o
  -8   5   7      164.88      246.21     39.52 o
  -7   5   7        5.05       16.47     29.64 o
  -6   5   7      908.72      876.95     43.64 o
  -5   5   7      561.19      495.70     36.23 o
  -4   5   7        6.66       13.17     24.70 o
   0   5   7      323.79      303.85      6.59 o
   1   5   7      859.32      880.66     22.23 o
   2   5   7    19056.93    20462.22    282.44 o
   3   5   7       21.62       28.53      6.41 o
   4   5   7    17590.60    18625.61    203.12 o
   5   5   7        0.06        9.69     12.51 o
   6   5   7     1344.02     1241.07     25.04 o
   7   5   7       81.31       75.27     19.56 o
   8   5   7      715.95      639.13     31.29 o
   9   5   7      622.02      680.83     30.47 o
  10   5   7      313.78      336.90     23.58 o
  11   5   7      712.61      747.25     29.98 o
  12   5   7       35.75       58.19     22.10 o
  13   5   7       48.16       66.97     24.43 o
  15   5   7       78.93       50.23     41.17 o
  -9   6   7       31.19       60.11     37.05 o
  -6   6   7        0.03      -29.64     29.64 o
  -5   6   7       27.27       -5.76     26.35 o
  -4   6   7      604.98      485.00     61.76 o
   1   6   7    12291.90    13510.83    187.74 o
   2   6   7       99.52       86.46     21.41 o
   3   6   7     3652.40     3684.25     30.86 o
   4   6   7      152.89      183.81     11.99 o
   5   6   7       55.08       43.79     17.16 o
   6   6   7       76.65       63.85     15.14 o
   7   6   7     1014.02     1064.43     36.23 o
   8   6   7       10.10       13.48     17.29 o
   9   6   7     2570.81     2529.61     52.29 o
  10   6   7       81.17      105.78     25.29 o
  11   6   7       99.95       77.30     39.00 o
  12   6   7      113.03      134.70     29.62 o
  13   6   7      164.58      220.79     27.35 o
  14   6   7        7.03       39.50     25.60 o
  15   6   7      232.99      213.04     32.31 o
  -9   7   7      153.57      160.57     43.64 o
  -5   7   7       20.45      -28.82     51.05 o
  -4   7   7      562.00      652.16     65.05 o
   0   7   7    10083.02    11727.28    128.46 o
   1   7   7        0.02       -0.82     18.94 o
   2   7   7      967.53     1035.05     55.99 o
   3   7   7       30.12       47.76     20.59 o
   4   7   7       19.79       22.82      5.93 o
   5   7   7        0.74        8.53     17.16 o
   6   7   7     3833.15     3487.42    144.51 o
   7   7   7      377.73      391.13     21.83 o
   8   7   7     1717.24     1721.50     34.94 o
   9   7   7       47.80       50.09     23.52 o
  10   7   7      105.87       71.64     20.96 o
  11   7   7      339.78      330.10     25.62 o
  12   7   7      165.72      200.29     25.04 o
  13   7   7      158.86      182.89     26.78 o
  14   7   7        0.41      -10.70     60.11 o
  -9   8   7      269.22      452.06     51.05 o
  -8   8   7      138.74      155.63     41.17 o
  -5   8   7      202.35      195.15     61.76 o
  -2   8   7      166.33      146.57      8.23 o
  -1   8   7       21.85       27.17      4.12 o
   0   8   7      779.15      776.49     35.41 o
   1   8   7      481.98      417.48     30.47 o
   2   8   7      373.51      355.72     48.58 o
   3   8   7      274.57      380.42     27.17 o
   4   8   7      432.85      450.31     20.66 o
   5   8   7     5779.15     5974.75     67.83 o
   6   8   7        0.91       -6.03     16.00 o
   7   8   7     3438.66     3458.46     56.65 o
   8   8   7       22.91       25.98     18.33 o
   9   8   7       44.83       35.82     19.21 o
  10   8   7      117.34      108.82     33.35 o
  11   8   7       11.47       26.16     20.08 o
  12   8   7       60.41       76.03     28.50 o
  13   8   7       14.80       20.81     28.24 o
  14   8   7       98.90      118.51     27.65 o
  15   8   7       16.28        0.56     23.58 o
  -8   9   7       61.46       60.58     17.14 o
  -7   9   7      136.04       31.29     15.65 o
  -6   9   7      298.39      201.74     17.29 o
  -5   9   7       48.14       58.46     13.17 o
  -4   9   7       41.07       54.66     18.94 o
  -3   9   7      587.48      554.17     14.00 o
  -2   9   7      184.04      177.86     14.00 o
  -1   9   7        8.14       13.17      6.59 o
   0   9   7     1716.83     1928.47     51.05 o
   1   9   7       10.26       14.00     23.06 o
   2   9   7       94.37       63.40     44.47 o
   3   9   7      205.83      195.15     28.00 o
   4   9   7     7421.65     8040.26     99.22 o
   5   9   7      301.98      285.11     35.41 o
   6   9   7     3519.55     3454.84     56.36 o
   7   9   7       51.23       49.87     22.78 o
   8   9   7      797.89      828.22     33.03 o
   9   9   7      108.99       82.99     25.19 o
  10   9   7       10.31       -5.11     18.33 o
  11   9   7        0.16       -5.35     26.76 o
  12   9   7      412.16      412.03     49.82 o
  13   9   7        4.32       30.06     23.29 o
  14   9   7       37.41       37.05     35.41 o
  -7  10   7       66.35      118.57     17.29 o
  -6  10   7      151.24      207.50     17.29 o
  -5  10   7       10.17       24.70     11.53 o
  -4  10   7      161.74      136.83     18.75 o
  -3  10   7      448.70      447.95     20.59 o
  -2  10   7      317.92      279.97     14.00 o
  -1  10   7     1705.09     1648.51     23.06 o
   0  10   7       17.01       33.76     28.00 o
   1  10   7     2824.67     2921.53     64.23 o
   2  10   7      179.28      203.39     53.52 o
   3  10   7     5850.69     5764.83     98.81 o
   4  10   7      240.46      209.15     29.64 o
   5  10   7     1060.24     1073.58     28.53 o
   6  10   7      297.97      272.24     33.35 o
   7  10   7        3.24        7.00     29.98 o
   8  10   7       41.15       62.39     23.52 o
   9  10   7     1675.40     1584.35     51.46 o
  10  10   7      197.11      174.44     23.29 o
  11  10   7      660.44      719.99     51.81 o
  12  10   7       85.07       80.51     29.44 o
  13  10   7        5.62       21.97     28.70 o
  14  10   7       57.47       61.72     31.99 o
  -7  11   7        0.10      -13.17     14.00 o
  -6  11   7      262.91      259.38     17.29 o
  -5  11   7       98.58      139.87     41.17 o
  -4  11   7      545.83      602.84     21.50 o
  -3  11   7       25.63       40.35     14.00 o
  -2  11   7       22.45       21.41      5.76 o
  -1  11   7      210.63      193.88    101.28 o
   0  11   7     3916.46     3961.52    111.99 o
   1  11   7       17.03        6.59     45.29 o
   2  11   7     2161.38     2224.91     85.64 o
   3  11   7       92.66       88.93     27.17 o
   4  11   7      657.40      623.34     36.23 o
   5  11   7      109.79      108.22     18.16 o
   6  11   7      465.15      477.32     23.85 o
   7  11   7      399.66      402.28     47.35 o
   8  11   7     2637.33     2632.74     53.15 o
   9  11   7      523.75      538.50     32.84 o
  10  11   7      428.62      512.08     27.65 o
  11  11   7       10.48      -13.29     20.66 o
  12  11   7       15.65        8.90     27.17 o
  13  11   7       44.70       23.74     23.85 o
  14  11   7        1.66      -12.77     24.16 o
  -5  12   7       11.13        3.29     10.16 o
  -4  12   7       85.63       95.17     45.70 o
  -3  12   7      300.76      297.26     11.53 o
  -2  12   7       22.75        4.12      9.88 o
  -1  12   7      130.08      140.13      7.99 o
   0  12   7      370.57      327.72     34.58 o
   1  12   7        1.49       23.88     49.41 o
   2  12   7        6.06        5.76     24.70 o
   3  12   7      270.99      257.73     30.47 o
   4  12   7        2.77       43.64     25.53 o
   5  12   7        0.21        6.20      6.51 o
   6  12   7        0.32        2.36      7.79 o
   7  12   7     2754.15     2849.01     47.45 o
   8  12   7      325.89      339.65     25.62 o
   9  12   7      763.81      686.62     37.47 o
  10  12   7        1.93       14.31     35.80 o
  11  12   7      186.30      213.41     30.82 o
  12  12   7       62.47       75.54     24.16 o
  13  12   7        6.91       25.60     28.89 o
  14  12   7       19.07       16.97     43.07 o
  -5  13   7        2.30        4.94     32.94 o
  -4  13   7        4.61        7.41     32.11 o
  -2  13   7        7.00       -0.64      8.64 o
  -1  13   7        0.56      -15.65     28.82 o
   0  13   7       42.85       42.82     28.82 o
   1  13   7       17.08       28.82     28.00 o
   2  13   7      690.06      721.32     40.35 o
   3  13   7       19.84      -14.00     24.70 o
   4  13   7      169.93      164.69     29.64 o
   5  13   7       34.27       43.92      9.47 o
   6  13   7     1884.14     1691.05     69.17 o
   7  13   7       52.33        7.92     18.92 o
   8  13   7     1484.09     1509.90     67.52 o
   9  13   7      314.71      309.74     27.17 o
  10  13   7       74.98       79.48     22.41 o
  11  13   7      257.54      235.76     53.52 o
  12  13   7      129.83       80.35     29.98 o
  13  13   7        0.48      -29.04     29.87 o
  -4  14   7        1.66      -36.23     36.23 o
  -3  14   7      163.59      -18.12     33.76 o
  -2  14   7       39.96        9.06     31.29 o
  -1  14   7      118.78      110.34     59.29 o
   0  14   7        0.05        2.47     26.35 o
   1  14   7       46.96       65.05     30.47 o
   2  14   7       32.63        4.12     26.35 o
   3  14   7     1025.87     1058.11     44.47 o
   4  14   7        5.42       19.76     26.35 o
   5  14   7      550.80      482.60     10.56 o
   6  14   7       10.03       19.82      8.89 o
   7  14   7      173.21      165.43     20.55 o
   8  14   7       20.11       26.09     24.26 o
   9  14   7        0.03       14.41     23.62 o
  10  14   7       55.56       47.87     21.83 o
  11  14   7      208.30      231.06     26.20 o
  12  14   7      136.79      150.73     32.94 o
  13  14   7       70.96       95.53     25.91 o
  -3  15   7        1.65       39.52     36.23 o
  -2  15   7        0.12      -12.35     58.46 o
  -1  15   7       58.45      110.34     36.23 o
   0  15   7       37.36       82.34     32.94 o
   1  15   7        0.14      -12.35     50.23 o
   2  15   7      235.80      285.73     61.76 o
   3  15   7       19.46        8.23     26.35 o
   5  15   7       18.27       10.70      5.76 o
   6  15   7       56.71       57.65     12.35 o
   7  15   7       43.85       35.88     11.94 o
   8  15   7        2.16       -0.30      6.80 o
   9  15   7       37.46       71.64     27.12 o
  10  15   7      417.99      454.04     35.03 o
  11  15   7       21.30       39.47     28.41 o
  12  15   7      153.81      154.63     32.94 o
  -2  16   7        2.14       -4.94     31.29 o
  -1  16   7       35.46      -18.12     58.46 o
   0  16   7       57.67       53.52     33.76 o
   1  16   7      134.35      192.68     36.23 o
   2  16   7        3.89      -28.00     51.88 o
   7  16   7       59.94       56.82      7.41 o
   8  16   7       36.21       29.55     14.41 o
   9  16   7      527.59      482.70     37.11 o
  10  16   7       35.83       23.39     34.17 o
  11  16   7      196.40      150.51     25.91 o
   0  17   7       98.74       77.40     63.40 o
   1  17   7        5.48      -10.70     30.47 o
   2  17   7        1.06       10.70     28.82 o
   3  17   7        6.86       21.41     29.64 o
   4  17   7        3.02       25.53     28.82 o
   7  17   7        2.67       12.35     28.00 o
   8  17   7      167.92      165.51     34.58 o
   9  17   7        6.16       31.29     29.64 o
  10  17   7       95.05       81.38     11.53 o
   2  18   7       23.86       28.00     32.11 o
   3  18   7       59.03       65.05     31.29 o
   4  18   7        1.17      -10.70     28.82 o
   5  18   7      138.12      251.15     35.41 o
   6  18   7       13.20       35.41     29.64 o
   7  18   7       99.86      199.27     34.58 o
   8  18   7        4.11       20.59     28.82 o
  -5 -15   8       15.55       52.70     53.52 o
  -4 -15   8        5.18      -28.00     28.00 o
  -3 -15   8      118.76       72.46     30.47 o
  -2 -15   8       11.09       11.53     25.53 o
  -1 -15   8       41.30       11.53     25.53 o
   0 -15   8        0.62       -4.94     24.70 o
   1 -15   8       25.27       37.05     28.00 o
  -7 -14   8        0.47        8.23     52.70 o
  -6 -14   8      176.33      271.73     36.23 o
  -5 -14   8        0.20      -16.47     28.82 o
  -4 -14   8       91.67      100.46     51.88 o
  -3 -14   8        5.94       -0.82     41.99 o
  -2 -14   8        2.41       40.35     47.76 o
  -1 -14   8        2.05       18.94     25.53 o
   0 -14   8        2.40      -12.35     24.70 o
   1 -14   8       22.21       -0.82     23.06 o
   2 -14   8      117.26      138.34     52.70 o
   3 -14   8       80.42       78.39     22.37 o
  -8 -13   8        0.04      -14.82     32.11 o
  -7 -13   8      104.03       85.64     33.76 o
  -6 -13   8        2.61       39.52     52.70 o
  -5 -13   8       32.37       41.17     28.82 o
  -4 -13   8        0.02       19.76     26.35 o
  -3 -13   8        5.62       24.70     25.53 o
  -2 -13   8       28.57       28.82     26.35 o
  -1 -13   8        5.12      -17.29     24.70 o
   0 -13   8       17.42       24.70     23.88 o
   1 -13   8        2.67       24.70     24.70 o
   2 -13   8        2.82       23.06     24.70 o
   3 -13   8       27.34        3.07     18.60 o
   4 -13   8       40.00       19.76     28.82 o
   5 -13   8       47.71       51.88     55.99 o
  -9 -12   8        0.07      -18.12     32.11 o
  -8 -12   8      103.22       83.17     33.76 o
  -7 -12   8        6.24       28.82     29.64 o
  -6 -12   8      272.33      302.20     35.41 o
  -5 -12   8       19.22       29.64     49.41 o
  -4 -12   8       10.01       -2.47     43.64 o
  -3 -12   8        3.40       -1.65     41.99 o
  -2 -12   8       76.74       69.17     47.76 o
  -1 -12   8        2.32        8.23     42.82 o
   0 -12   8       94.83      106.22     46.94 o
   1 -12   8       30.63       -4.12     40.35 o
   2 -12   8        1.02       12.35     34.58 o
   3 -12   8        4.57       -5.91     21.69 o
   4 -12   8       67.67       67.52     54.35 o
   5 -12   8       33.67       33.76     29.64 o
   6 -12   8      112.45      116.94     15.87 o
  -9 -11   8        6.59       -1.65     29.64 o
  -8 -11   8        3.74      -14.82     31.29 o
  -7 -11   8       58.75       59.29     31.29 o
  -6 -11   8       99.10      139.16     31.29 o
  -5 -11   8      504.15      481.71     37.05 o
  -4 -11   8        8.07        1.65     23.88 o
  -3 -11   8      697.58      724.62     38.70 o
  -2 -11   8      123.49       98.81     28.00 o
  -1 -11   8      202.83      219.86     28.82 o
   0 -11   8      212.90      212.44     28.00 o
   1 -11   8        3.19       25.53     23.06 o
   2 -11   8       10.13        3.04     16.27 o
   3 -11   8        1.92       -2.75      4.43 o
   4 -11   8        5.99       10.50      8.63 o
   5 -11   8      119.05      156.48     44.47 o
   6 -11   8       20.46       13.25     19.11 o
   7 -11   8      266.09      289.93     21.04 o
 -10 -10   8       24.63       24.70     16.47 o
  -9 -10   8        3.91        9.88     23.06 o
  -8 -10   8        8.71        4.94     11.53 o
  -7 -10   8      151.16      170.14     31.29 o
  -6 -10   8      470.59      460.38     15.73 o
  -5 -10   8        0.38        2.73      4.12 o
  -4 -10   8      734.29      760.03     39.52 o
  -3 -10   8        4.54       -6.59     23.88 o
  -2 -10   8       96.88      102.11     26.35 o
  -1 -10   8        1.36       -1.65     36.23 o
   0 -10   8       23.36       27.17     39.52 o
   1 -10   8      169.00      225.62     28.00 o
   2 -10   8       14.53       10.63     19.56 o
   3 -10   8       22.48       14.95      5.91 o
   4 -10   8       19.84       26.59      8.63 o
   5 -10   8        1.52       -6.86     11.05 o
   6 -10   8       34.62       16.90     14.82 o
   7 -10   8       18.07       20.48     14.83 o
   8 -10   8      133.74      117.84     20.85 o
 -10  -9   8       23.09        9.88     29.64 o
  -9  -9   8        0.19        3.29     14.00 o
  -8  -9   8      261.30      261.03     28.82 o
  -7  -9   8     1197.42     1171.74     36.23 o
  -6  -9   8        1.02       -2.29     12.76 o
  -5  -9   8     1441.21     1335.51    118.99 o
  -4  -9   8        1.49       -4.12     23.06 o
  -3  -9   8     1568.36     1542.28     46.11 o
  -2  -9   8        8.69       18.12     22.23 o
  -1  -9   8       17.34       -5.76     20.59 o
   0  -9   8       37.36       38.70     22.23 o
   1  -9   8      571.35      609.58     28.55 o
   2  -9   8      133.36      138.03     22.78 o
   3  -9   8      101.31      103.01     10.70 o
   4  -9   8       19.27        8.78     11.38 o
   5  -9   8       37.84       30.16     11.94 o
   6  -9   8        5.08        3.57     14.41 o
   7  -9   8       45.80       20.50     16.29 o
   8  -9   8       11.20       16.80     23.47 o
   9  -9   8      103.31      101.92     34.27 o
 -11  -8   8       42.00      -14.00     20.59 o
 -10  -8   8      184.42      191.04     38.70 o
  -9  -8   8       87.74      125.98     32.11 o
  -8  -8   8      914.14      983.17     27.17 o
  -7  -8   8        5.28        0.00     18.12 o
  -6  -8   8      161.88      191.86     20.59 o
  -5  -8   8        0.24       -0.91      6.33 o
  -4  -8   8      755.92      695.69     71.23 o
  -3  -8   8      178.61      188.57     27.17 o
  -2  -8   8      650.80      684.27     32.94 o
  -1  -8   8      266.69      279.97     46.94 o
   0  -8   8     1017.79     1052.34     37.05 o
   1  -8   8       36.43       20.74     15.69 o
   2  -8   8      237.02      254.28     25.94 o
   3  -8   8      748.20      712.21     14.38 o
   4  -8   8      214.59      199.40     20.41 o
   5  -8   8      315.65      334.64     21.00 o
   6  -8   8        2.22       10.09     13.28 o
   7  -8   8        3.61        9.09     13.84 o
   8  -8   8       42.39       48.69     19.13 o
   9  -8   8       31.00       19.59     23.11 o
  10  -8   8       95.95       52.89     27.24 o
 -11  -7   8       65.70       70.81     23.88 o
 -10  -7   8       33.08       53.52     21.41 o
  -9  -7   8        3.32       -9.88     16.47 o
  -8  -7   8        0.39        5.76     25.53 o
  -7  -7   8        1.12       -4.94     21.41 o
  -6  -7   8        2.13       28.00     10.70 o
  -5  -7   8        1.52       -5.01     11.97 o
  -4  -7   8      408.52      436.26     25.11 o
  -3  -7   8      449.86      457.00     52.70 o
  -2  -7   8      108.99      130.93     25.53 o
  -1  -7   8      542.68      618.40     30.47 o
   0  -7   8     1247.93     1196.44     36.23 o
   1  -7   8      393.21      353.01     29.64 o
   2  -7   8       43.00       39.08     18.09 o
   3  -7   8       53.96       53.65     13.81 o
   4  -7   8      488.75      459.31     17.11 o
   5  -7   8        8.83       20.04     16.47 o
   6  -7   8      431.97      495.03     23.85 o
   7  -7   8       34.72       37.43     25.28 o
   8  -7   8        3.14       -8.89     20.36 o
   9  -7   8       28.94       14.96     30.47 o
  10  -7   8       31.72       19.57     18.76 o
  11  -7   8       54.98       75.12     22.28 o
 -11  -6   8       23.70       83.17     43.64 o
 -10  -6   8       55.43       21.41     21.41 o
  -9  -6   8        7.47       -2.47     18.12 o
  -8  -6   8      490.48      468.53     24.70 o
  -7  -6   8       59.33       63.40     15.65 o
  -6  -6   8        0.65       -8.23     11.53 o
  -5  -6   8      573.04      562.40     26.35 o
  -4  -6   8     4259.55     4367.66     49.45 o
  -3  -6   8      178.23      197.98      8.57 o
  -2  -6   8     4130.27     4400.41     74.93 o
  -1  -6   8      102.20      111.99     39.52 o
   0  -6   8      958.28      966.71     31.29 o
   1  -6   8     1344.46     1328.47     25.60 o
   2  -6   8        2.42        1.67      5.44 o
   3  -6   8      308.35      357.09     31.89 o
   4  -6   8       60.84       64.36      8.86 o
   5  -6   8      388.14      469.52     20.61 o
   6  -6   8       58.74       61.77     14.01 o
   7  -6   8      415.95      471.53     71.23 o
   8  -6   8        1.72       10.78     26.51 o
   9  -6   8        5.65       15.07     16.99 o
  10  -6   8        0.33       -8.91     17.94 o
  11  -6   8       52.14       20.31     24.81 o
 -11  -5   8      122.95       44.47     46.11 o
 -10  -5   8        2.43       -2.47     20.59 o
  -9  -5   8      181.18      197.62     24.70 o
  -8  -5   8      118.84       88.11     20.59 o
  -7  -5   8      518.64      551.70     38.70 o
  -6  -5   8      170.91      180.33     29.64 o
  -5  -5   8     7089.22     7028.79    110.34 o
  -4  -5   8      179.17      168.80     11.53 o
  -3  -5   8     3750.70     3730.42     40.43 o
  -2  -5   8        2.86        2.72      2.32 o
  -1  -5   8     1487.36     1522.52     37.05 o
   0  -5   8      593.76      587.11     42.82 o
   1  -5   8     1434.93     1476.53     29.93 o
   2  -5   8     2317.08     2188.98     21.12 o
   3  -5   8     3755.12     3610.34     31.47 o
   4  -5   8       82.50       81.72      7.92 o
   5  -5   8     1183.70     1166.52     16.23 o
   6  -5   8      908.44      934.16     18.54 o
   7  -5   8       71.10       90.31     13.72 o
   8  -5   8     1171.91     1128.71     21.56 o
   9  -5   8       50.53       50.18     14.88 o
  10  -5   8      133.46      112.72     21.10 o
  11  -5   8      136.36      147.62     23.53 o
  12  -5   8        4.62        5.50     24.89 o
 -11  -4   8       15.79       18.94     26.35 o
 -10  -4   8       27.68       18.94     41.99 o
  -9  -4   8       53.18       60.93     23.88 o
  -8  -4   8      358.09      369.72     44.47 o
  -7  -4   8      248.36      219.03     37.88 o
  -6  -4   8      803.56      764.97     26.35 o
  -5  -4   8        5.04        8.23     13.17 o
  -4  -4   8      532.12      551.70     27.17 o
  -3  -4   8       12.79       11.87     11.08 o
  -2  -4   8      592.75      593.09     16.88 o
  -1  -4   8      541.82      533.58     40.35 o
   0  -4   8     3618.92     3665.08     59.29 o
   1  -4   8       79.77       95.71     16.61 o
   2  -4   8     4082.26     4020.60     28.02 o
   3  -4   8     2618.89     2561.56     21.44 o
   4  -4   8      412.38      435.58     20.44 o
   5  -4   8      540.73      516.00     13.45 o
   6  -4   8      353.95      363.13     16.40 o
   7  -4   8      190.65      189.39     17.92 o
   8  -4   8      127.09      157.93     15.47 o
   9  -4   8      603.87      603.79     24.02 o
  10  -4   8       14.15       10.08     24.00 o
  11  -4   8      156.03      157.31     23.29 o
  12  -4   8       16.99       22.93     19.24 o
 -11  -3   8       12.76       25.53     28.00 o
 -10  -3   8       62.16      101.28     48.58 o
  -9  -3   8       71.17       43.64     24.70 o
  -8  -3   8      100.50      124.34     24.70 o
  -7  -3   8      498.57      473.47     27.17 o
  -6  -3   8        8.24       10.70     16.47 o
  -5  -3   8     1243.39     1263.96     29.64 o
  -4  -3   8       79.30       69.17     23.06 o
  -3  -3   8        0.08       -0.82      9.06 o
  -2  -3   8     2304.19     2359.42     38.29 o
  -1  -3   8     6643.38     7153.07     50.87 o
   0  -3   8      485.59      477.58      6.93 o
   1  -3   8     5562.90     5878.13     70.73 o
   2  -3   8      129.67      123.49      8.91 o
   3  -3   8        1.96       10.80      6.86 o
   4  -3   8      650.56      601.44     19.37 o
   5  -3   8       23.17       34.85      9.73 o
   6  -3   8      218.31      183.85     16.11 o
   7  -3   8      469.30      474.63     14.94 o
   8  -3   8      161.19      161.40     22.32 o
   9  -3   8      226.99      211.84     23.15 o
  10  -3   8      568.42      613.73     25.68 o
  11  -3   8       11.24       14.48     14.88 o
  12  -3   8      154.79      158.43     41.22 o
  13  -3   8       34.26       38.16     18.97 o
 -11  -2   8        0.73       -5.76     50.23 o
 -10  -2   8       49.58       27.17     27.17 o
  -9  -2   8        6.19      -27.17     44.47 o
  -8  -2   8       78.92       77.40     24.70 o
  -7  -2   8       30.95       35.41     20.59 o
  -6  -2   8      690.75      684.27     46.94 o
  -5  -2   8      456.33      494.06     23.06 o
  -4  -2   8      140.57      170.45     16.47 o
  -3  -2   8     1329.87     1257.38     26.35 o
  -2  -2   8    19047.95    19981.11    231.80 o
  -1  -2   8      298.26      349.71     10.96 o
   0  -2   8     8122.53     8575.85     78.12 o
   1  -2   8      159.97      167.20     15.15 o
   2  -2   8     1513.34     1596.95     17.71 o
   3  -2   8       34.25       39.32      7.51 o
   4  -2   8      483.65      559.10     22.94 o
   5  -2   8      653.44      600.88     13.60 o
   6  -2   8      824.77      775.59     16.67 o
   7  -2   8      220.36      212.07     15.00 o
   8  -2   8      545.95      498.12     22.92 o
   9  -2   8       47.48       52.72     13.43 o
  10  -2   8       80.53       86.85     20.94 o
  11  -2   8      428.10      445.54     22.93 o
  12  -2   8        1.93       -2.60     15.50 o
  13  -2   8      169.63      180.87     27.82 o
 -11  -1   8        2.72        3.29     28.82 o
 -10  -1   8        8.19       -9.06     48.58 o
  -9  -1   8        0.69        5.76     23.88 o
  -8  -1   8       21.14       38.70     23.88 o
  -7  -1   8      307.63      281.61     47.76 o
  -6  -1   8       60.19       63.40     23.06 o
  -5  -1   8      502.71      477.59     25.53 o
  -4  -1   8        0.86       15.65     15.65 o
  -3  -1   8     5991.87     5885.05     81.52 o
  -2  -1   8     1537.48     1497.82     39.52 o
  -1  -1   8     4507.00     4672.96     67.52 o
   0  -1   8       37.76       74.18     22.64 o
   1  -1   8     1018.08     1082.21     18.19 o
   2  -1   8      745.24      764.56      8.87 o
   3  -1   8     3301.81     3412.17     25.08 o
   4  -1   8      130.12      108.87      8.44 o
   5  -1   8    16484.62    16063.14    182.17 o
   6  -1   8      501.48      489.07     15.15 o
   7  -1   8      193.86      184.30     33.93 o
   8  -1   8      316.78      325.35     17.32 o
   9  -1   8      521.17      445.30     20.34 o
  10  -1   8        5.09       10.76     14.95 o
  11  -1   8      468.20      522.99     24.07 o
  12  -1   8       85.73      103.73     22.13 o
  13  -1   8        8.86       -5.39     22.24 o
 -11   0   8       87.85       28.82     58.46 o
 -10   0   8      250.70      256.09     37.88 o
  -9   0   8        0.44        2.47     24.70 o
  -8   0   8      100.14      107.05     48.58 o
  -7   0   8      169.46      142.45     28.00 o
  -6   0   8     1299.70     1297.72     41.17 o
  -5   0   8      391.46      366.43     26.35 o
  -4   0   8     1625.08     1417.95     36.23 o
  -3   0   8      650.51      616.75     23.06 o
  -1   0   8      251.73      312.90     27.17 o
   0   0   8     1684.61     1865.79     32.11 o
   1   0   8     1120.47     1249.81     35.41 o
   2   0   8    22594.20    25263.95    201.81 o
   3   0   8        0.16        3.56      8.21 o
   4   0   8    13827.21    14680.38     98.41 o
   5   0   8       13.21        4.69      8.75 o
   6   0   8      961.90     1011.38     19.41 o
   7   0   8     1152.33     1093.33     21.25 o
   8   0   8     1252.66     1256.91     35.60 o
   9   0   8      180.59      188.60     23.30 o
  10   0   8        7.91       19.05     15.75 o
  11   0   8        3.94      -13.58     16.99 o
  12   0   8      112.75      102.61     18.07 o
  13   0   8       83.41       96.75     19.79 o
  14   0   8       35.03       59.39     31.77 o
 -11   1   8      127.83      139.98     39.52 o
 -10   1   8       83.10       56.82     58.46 o
  -9   1   8      107.61       89.75     31.29 o
  -8   1   8        1.05        9.06     25.53 o
  -7   1   8      834.58      905.77     38.70 o
  -6   1   8       11.31       27.17     41.99 o
  -5   1   8      722.25      702.39     55.17 o
  -4   1   8      164.85      128.46     22.23 o
  -3   1   8     2415.13     2407.71     44.47 o
  -1   1   8       38.34       27.17      9.88 o
   0   1   8     4103.67     4201.74     40.12 o
   1   1   8    28688.56    33532.07    329.18 o
   2   1   8       22.36       36.92      6.59 o
   3   1   8    12206.29    13050.93     94.73 o
   4   1   8       45.43       33.25      9.10 o
   5   1   8      732.46      758.63     16.44 o
   6   1   8       30.03       42.29      9.63 o
   7   1   8      160.28      179.84     12.49 o
   8   1   8     1847.73     1761.02     28.86 o
   9   1   8      315.45      358.13     17.26 o
  10   1   8      483.41      491.57     39.59 o
  11   1   8      180.02      146.27     19.79 o
  12   1   8       16.17       41.59     16.92 o
  13   1   8       99.47       98.00     23.58 o
  14   1   8       17.05      -28.89     28.89 o
 -10   2   8       48.61       63.40     35.41 o
  -9   2   8       19.92       28.82     32.11 o
  -8   2   8       45.53       39.52     52.70 o
  -7   2   8        2.94        4.94     24.70 o
  -6   2   8       27.95       41.17     25.53 o
  -5   2   8       26.92       36.23     23.88 o
  -4   2   8      821.88      845.66     33.76 o
   0   2   8    10157.98    11001.31    131.34 o
   1   2   8     2431.20     2597.29     48.17 o
   2   2   8     9085.80     9412.95    139.66 o
   3   2   8       21.09       36.94      9.16 o
   4   2   8     3101.71     3336.40     28.84 o
   5   2   8      167.90      176.57     11.94 o
   6   2   8       39.01       50.78     17.32 o
   7   2   8       56.80       61.57     15.95 o
   8   2   8     7204.92     6868.31     63.03 o
   9   2   8      620.69      575.03     21.09 o
  10   2   8      430.94      400.23     24.16 o
  11   2   8        9.31       27.57     19.50 o
  12   2   8        2.78       52.70     30.47 o
  13   2   8        1.05        8.60     21.25 o
  14   2   8       91.51       40.90     29.37 o
 -10   3   8       26.10       54.35     37.05 o
  -9   3   8       16.83      -10.70     32.11 o
  -8   3   8       58.23       80.70     32.94 o
  -7   3   8      592.85      638.16     40.35 o
  -6   3   8        3.47      -14.82     43.64 o
  -5   3   8      393.43      354.07     54.35 o
  -4   3   8      416.06      400.19     29.64 o
   0   3   8        2.27       13.64      9.10 o
   1   3   8     1237.53     1099.76     14.19 o
   2   3   8      148.93      167.84      8.96 o
   3   3   8     2289.64     2469.89     22.29 o
   4   3   8      336.70      427.66     22.20 o
   5   3   8    15631.97    15833.73    127.75 o
   6   3   8       31.54       18.54     10.40 o
   7   3   8     4894.31     4700.14     54.15 o
   8   3   8      516.45      469.71     31.29 o
   9   3   8       44.90       30.97     17.75 o
  10   3   8     1270.69     1209.45     38.53 o
  11   3   8      500.84      555.53     33.03 o
  12   3   8       18.95       45.70     21.54 o
  13   3   8        1.16       28.00     32.11 o
  14   3   8        5.25       21.41     35.41 o
 -10   4   8      278.01      265.97     79.05 o
  -9   4   8        1.49       -1.65     31.29 o
  -8   4   8      281.76      334.31     40.35 o
  -7   4   8      157.52      233.85     35.41 o
  -6   4   8      260.64      218.21     32.11 o
  -5   4   8      116.32       81.52     27.17 o
  -4   4   8     5069.75     5302.89     92.22 o
   0   4   8     1696.98     1469.82     24.70 o
   1   4   8      451.56      433.65     11.33 o
   2   4   8     3032.27     3120.37     73.70 o
   3   4   8     2721.67     2669.99     27.00 o
   4   4   8    15778.94    16621.17    174.93 o
   5   4   8      547.35      527.08     17.59 o
   6   4   8     6329.64     6301.77     53.59 o
   7   4   8       13.64        3.32      9.78 o
   8   4   8     1141.29     1166.07     58.88 o
   9   4   8       15.84       22.53     17.75 o
  10   4   8       17.24       11.97     22.98 o
  11   4   8      531.32      569.47     28.53 o
  12   4   8       50.72       60.81     22.37 o
  13   4   8        9.74       23.88     31.29 o
  14   4   8        6.56       27.17     34.58 o
  -7   5   8      177.93      203.39     36.23 o
  -6   5   8       56.41       31.29     28.82 o
  -5   5   8       55.90       81.52     28.82 o
  -4   5   8        8.52       20.59     24.70 o
   0   5   8     1025.16      962.59     16.47 o
   1   5   8      528.96      482.30     10.70 o
   2   5   8      181.64      193.51     21.41 o
   3   5   8    13929.84    15601.84    369.42 o
   4   5   8     2498.54     2556.73     26.28 o
   5   5   8     6057.65     6154.94     53.43 o
   6   5   8      345.13      328.71     28.69 o
   7   5   8     1404.70     1389.70     29.11 o
   8   5   8        1.00       12.35     16.30 o
   9   5   8        0.89       23.91     31.70 o
  10   5   8       49.05       58.88     19.80 o
  11   5   8     1765.58     1749.81     62.88 o
  12   5   8      125.32       94.69     33.76 o
  13   5   8      130.83      144.10     37.88 o
  14   5   8       41.01       63.40     37.05 o
  15   5   8       26.09       28.93     26.18 o
  -9   6   8      108.40      136.69     41.99 o
  -6   6   8        5.11      -13.17     30.47 o
  -5   6   8       35.63       33.76     28.00 o
  -4   6   8     1136.53     1184.92     69.99 o
   0   6   8     4046.55     1707.79     43.64 o
   1   6   8      508.93      519.58     28.00 o
   2   6   8    11167.57    12001.49    168.80 o
   3   6   8      118.65      146.94     44.47 o
   4   6   8     5463.84     5664.57     46.29 o
   5   6   8     3145.48     3081.07     30.90 o
   6   6   8      284.54      294.71     23.47 o
   7   6   8      509.23      489.94     21.83 o
   8   6   8     1397.80     1286.98     37.15 o
   9   6   8       42.89       37.47     18.63 o
  10   6   8     1175.51     1133.98     39.27 o
  11   6   8      416.68      374.97     26.78 o
  12   6   8      187.59      179.72     36.23 o
  13   6   8      504.38      462.25     36.64 o
  14   6   8        2.31       10.70     32.94 o
  -9   7   8       15.71       18.94     37.88 o
  -8   7   8       19.02       41.17     36.23 o
  -5   7   8      219.48      216.56     60.93 o
  -4   7   8      121.59       34.58     47.76 o
   0   7   8       60.38       63.56      3.72 o
   1   7   8     1278.74     1170.09     37.05 o
   2   7   8      760.68      807.78     55.17 o
   3   7   8     2935.57     2881.18     55.17 o
   4   7   8      133.18      140.17      6.98 o
   5   7   8        9.33       10.88      9.21 o
   6   7   8     2258.55     2236.68     37.52 o
   7   7   8     6174.47     6028.37     93.42 o
   8   7   8     1572.95     1452.05     40.76 o
   9   7   8     1878.37     1787.81     37.55 o
  10   7   8      349.55      322.47     61.35 o
  11   7   8      278.91      295.60     31.46 o
  12   7   8        3.23       28.77     39.88 o
  13   7   8        8.71       28.00     23.29 o
  14   7   8      245.11      304.20     30.26 o
  15   7   8        0.43      -13.17     26.49 o
  -8   8   8       12.65       47.76     38.70 o
  -6   8   8        0.04        4.12     55.17 o
  -1   8   8        0.87        3.29      6.59 o
   0   8   8     2091.41     2052.81     51.05 o
   1   8   8      126.34      148.22     26.35 o
   2   8   8      679.75      607.69     54.35 o
   3   8   8     1154.77     1217.03     38.70 o
   4   8   8      347.05      344.81     12.47 o
   5   8   8      115.47      115.24     10.08 o
   6   8   8     9527.20     9659.50    128.92 o
   7   8   8      165.17      177.66     21.54 o
   8   8   8     3570.94     3480.17     74.82 o
   9   8   8      453.06      427.44     34.58 o
  10   8   8      193.68      165.82     22.99 o
  11   8   8       57.29       68.71     27.75 o
  12   8   8       43.38       44.05     22.71 o
  13   8   8        1.30       -2.08     21.25 o
  14   8   8       85.22      115.28     69.17 o
  -8   9   8       17.18       13.75     15.15 o
  -7   9   8       31.58       60.93     38.70 o
  -5   9   8       31.24       15.58     28.41 o
  -4   9   8       13.05       17.29      9.88 o
  -3   9   8      456.56      633.22     22.23 o
  -2   9   8      258.28      254.44     13.17 o
  -1   9   8      693.11      639.80     11.53 o
   0   9   8       21.68        6.59     23.88 o
   1   9   8       23.68       -8.23     23.06 o
   2   9   8        6.22       24.70     42.82 o
   3   9   8     2643.91     2515.58     56.82 o
   4   9   8        6.70        1.65     21.41 o
   5   9   8     4352.94     4271.88     85.02 o
   6   9   8      307.03      342.71     23.29 o
   7   9   8      929.35      915.77     35.27 o
   8   9   8      366.50      334.30     41.99 o
   9   9   8       90.24       81.83     20.94 o
  10   9   8      340.90      378.83     31.88 o
  11   9   8      141.73      127.32     29.77 o
  12   9   8      124.83      167.32     31.36 o
  13   9   8      234.81      264.80     50.36 o
  14   9   8       82.42       78.61     47.35 o
  -7  10   8      139.78      121.31     23.76 o
  -6  10   8      170.80      176.21     26.35 o
  -5  10   8        9.20       27.17     11.53 o
  -4  10   8      526.92      586.47     39.52 o
  -3  10   8        0.73        8.23     12.35 o
  -2  10   8       38.67       52.70      9.88 o
  -1  10   8       51.37       44.47      4.94 o
   0  10   8        7.71       40.35     27.17 o
   1  10   8      132.32      107.87     28.00 o
   2  10   8     2128.31     1886.48     80.70 o
   3  10   8       21.50       17.29     24.70 o
   4  10   8     1908.86     1901.30     51.05 o
   5  10   8       65.92       62.45     18.28 o
   6  10   8     1226.18     1178.75     31.43 o
   7  10   8      192.72      178.25     22.10 o
   8  10   8       15.53       24.60     23.81 o
   9  10   8        7.79       14.24     19.50 o
  10  10   8      416.18      385.77     44.47 o
  11  10   8      216.21      309.00     32.11 o
  12  10   8      467.72      465.38     30.56 o
  13  10   8      305.10      284.54     45.70 o
  14  10   8      140.47      123.81     28.53 o
  -6  11   8       63.24       40.35     12.35 o
  -5  11   8       93.02       69.35     19.65 o
  -4  11   8       17.16       23.44     19.35 o
  -3  11   8        5.72       16.47      7.41 o
  -2  11   8       36.85       32.94      4.94 o
  -1  11   8       88.59       80.70     31.29 o
   0  11   8       90.04       28.82     48.58 o
   1  11   8      222.55      326.90     58.46 o
   2  11   8      220.97      191.86     54.35 o
   3  11   8      407.13      494.06     34.58 o
   4  11   8        8.27       14.00     24.70 o
   5  11   8     1112.42     1015.16     75.33 o
   6  11   8      190.17      283.12     44.05 o
   7  11   8      409.62      335.61     30.17 o
   8  11   8       20.63       18.97     24.26 o
   9  11   8     2652.30     2679.83     57.12 o
  10  11   8        8.32       11.40     25.84 o
  11  11   8     1404.22     1376.77     62.30 o
  12  11   8       11.53       11.99     27.50 o
  13  11   8      243.06      190.99     49.48 o
  14  11   8        1.63        3.71     29.53 o
  -5  12   8       43.17       46.94     37.88 o
  -4  12   8       45.76       79.05     36.23 o
  -2  12   8      107.07      104.58      9.06 o
  -1  12   8        7.66       18.12     28.82 o
   0  12   8      458.93      559.93     40.35 o
   1  12   8      262.94      281.61     33.76 o
   2  12   8      852.82      800.37     41.17 o
   3  12   8        0.00      -16.47     25.53 o
   4  12   8      111.10       94.69     28.00 o
   5  12   8        2.72       10.70     24.70 o
   6  12   8      200.01      197.26     15.25 o
   7  12   8       20.55       43.92     20.66 o
   8  12   8     2323.16     2291.49     44.83 o
   9  12   8       27.99       25.76     26.58 o
  10  12   8      705.83      696.40     43.23 o
  11  12   8        9.47       32.53     22.71 o
  12  12   8        0.67        5.07     26.38 o
  13  12   8       43.09       70.21     26.18 o
  14  12   8        6.90       -8.73     24.74 o
  -5  13   8        2.11       23.88     37.05 o
  -4  13   8      153.89      143.28     40.35 o
  -2  13   8       98.91      135.87     37.88 o
  -1  13   8      568.88      479.24     42.82 o
   0  13   8      153.23      113.63     32.94 o
   1  13   8       38.12       12.35     28.00 o
   2  13   8       13.49       -4.94     26.35 o
   3  13   8      150.94      156.45     31.29 o
   4  13   8      122.92      124.34     30.47 o
   5  13   8     1697.68     1607.33     51.05 o
   6  13   8       93.82       78.96      7.34 o
   7  13   8      126.63      132.96     27.41 o
   8  13   8       80.10       56.40     22.13 o
   9  13   8        1.03       -1.24     19.21 o
  10  13   8        2.71       14.93     26.27 o
  11  13   8       13.92       25.58     22.41 o
  12  13   8       24.51       20.17     23.29 o
  13  13   8        1.10       26.10     24.74 o
  -4  14   8       17.34      105.40     39.52 o
  -3  14   8       18.65       -3.29     33.76 o
  -2  14   8      143.53      143.28     38.70 o
  -1  14   8       11.24       19.76     32.11 o
   0  14   8        0.69        6.59     51.88 o
   1  14   8       48.96       41.99     31.29 o
   2  14   8        1.16       21.41     28.82 o
   3  14   8        4.74       14.82     27.17 o
   4  14   8      361.38      359.84     35.41 o
   5  14   8        5.50       13.17     27.17 o
   6  14   8      180.20      172.09      7.82 o
   7  14   8        9.43       -6.26     19.91 o
   8  14   8      186.66      283.46     35.82 o
   9  14   8      135.03      145.89     29.24 o
  10  14   8       50.88       31.70     22.71 o
  11  14   8        4.50       14.87     26.67 o
  12  14   8      281.30      286.53     34.58 o
  13  14   8        0.13      -30.33     31.36 o
  -2  15   8        5.45       -8.23     60.93 o
  -1  15   8       67.65       93.05     37.05 o
   0  15   8        0.10       23.06     32.94 o
   1  15   8        4.71        8.23     53.52 o
   2  15   8      100.49      116.93     33.76 o
   3  15   8      315.32      454.53     37.88 o
   4  15   8        0.54        6.59     26.35 o
   5  15   8      467.08      479.24     37.88 o
   6  15   8       22.48       48.58     28.82 o
   7  15   8       34.44       38.44     26.76 o
   8  15   8       25.40       30.89     14.46 o
   9  15   8       85.14       80.28     40.18 o
  10  15   8       62.11       55.23     28.79 o
  11  15   8      747.25      684.58     41.62 o
  12  15   8        8.50       10.94     28.50 o
  -1  16   8       11.08       37.88     62.58 o
   0  16   8      201.39      255.26     41.99 o
   1  16   8       31.37      -19.76     32.94 o
   2  16   8      315.44      315.37     69.17 o
   3  16   8      253.29      279.97     64.23 o
   8  16   8      244.92      397.72     67.52 o
   9  16   8       61.04       73.13     16.92 o
  10  16   8       77.63       85.22     43.09 o
  11  16   8       60.42       62.54     41.58 o
   1  17   8       59.86       53.52     36.23 o
   2  17   8        0.90       13.17     31.29 o
   3  17   8       16.51       28.82     55.99 o
   8  17   8        0.06      -14.82     52.70 o
   9  17   8       14.95        9.06     52.70 o
  10  17   8        9.20       -3.52     25.74 o
   3  18   8        0.01        7.41     31.29 o
   4  18   8        0.95      -13.17     30.47 o
   8  18   8      135.95      102.93     61.76 o
  -2 -15   9       26.30       41.99     29.64 o
  -1 -15   9       28.01       37.05     28.82 o
  -5 -14   9       46.38       65.87     32.11 o
  -4 -14   9       17.51       -4.94     27.17 o
  -3 -14   9        4.49      -24.70     50.23 o
  -2 -14   9        3.66       -2.47     45.29 o
  -1 -14   9       25.80       15.65     26.35 o
   0 -14   9       92.74       87.28     29.64 o
   1 -14   9       50.52       44.47     28.82 o
   2 -14   9      152.60      123.51     32.11 o
  -7 -13   9        0.42        0.82     28.82 o
  -6 -13   9       45.14       29.64     32.11 o
  -5 -13   9       14.50       26.35     53.52 o
  -4 -13   9       65.88       72.46     30.47 o
  -3 -13   9       39.17       40.35     29.64 o
  -2 -13   9        5.42      -28.00     28.00 o
  -1 -13   9       29.30       48.58     28.00 o
   0 -13   9       15.21       -9.06     26.35 o
   1 -13   9        2.51       23.06     26.35 o
   2 -13   9        9.29        0.82     24.70 o
   3 -13   9       86.25      169.05     69.58 o
   4 -13   9       10.74       18.94     53.52 o
  -8 -12   9        9.29       19.76     32.11 o
  -7 -12   9      159.51      178.68     63.40 o
  -6 -12   9        1.90       41.99     30.47 o
  -5 -12   9       69.07       83.17     32.11 o
  -4 -12   9      138.76      149.04     32.94 o
  -3 -12   9      306.60      151.51     56.82 o
  -2 -12   9       78.16      110.34     55.99 o
  -1 -12   9      953.14      972.47     71.64 o
   0 -12   9        0.13        4.94     46.11 o
   1 -12   9      495.35      500.65     60.93 o
   2 -12   9       58.51       51.05     48.58 o
   3 -12   9       27.52       21.67     24.79 o
   4 -12   9      162.01      130.44     95.52 o
   5 -12   9      116.81      102.93     59.29 o
   6 -12   9       31.25       46.94     32.94 o
  -9 -11   9       13.13       27.17     34.58 o
  -8 -11   9       63.73       12.35     55.17 o
  -7 -11   9        6.98        4.94     28.82 o
  -6 -11   9        2.00       11.53     28.00 o
  -5 -11   9      122.08      124.34     56.82 o
  -4 -11   9      592.18      697.44     41.17 o
  -3 -11   9        1.75      -28.00     28.00 o
  -2 -11   9      778.01      872.01     41.99 o
  -1 -11   9       76.76       64.23     28.00 o
   0 -11   9       48.48       74.93     27.17 o
   1 -11   9       87.41      112.81     28.00 o
   2 -11   9      205.59      251.40     22.69 o
   3 -11   9       26.21       31.37     18.92 o
   4 -11   9      232.08      216.60     31.70 o
   5 -11   9      208.70      195.15     35.41 o
   6 -11   9        3.91       34.58     54.35 o
   7 -11   9       72.55       67.25     25.53 o
  -8 -10   9       28.13       28.82     32.11 o
  -7 -10   9       40.29       32.11     54.35 o
  -6 -10   9      125.75      142.45     33.76 o
  -5 -10   9      551.78      485.82     39.52 o
  -4 -10   9       12.78       22.23     47.76 o
  -3 -10   9      240.64      230.56     55.99 o
  -2 -10   9        8.88       27.17     46.11 o
  -1 -10   9       36.77       24.70     43.64 o
   0 -10   9      169.32      150.69     49.41 o
   1 -10   9       16.61       13.17     23.88 o
   2 -10   9      231.13      245.00     22.10 o
   3 -10   9       11.00       12.16      8.32 o
   4 -10   9        0.13        8.60     13.50 o
   5 -10   9       51.77       46.09     18.43 o
   6 -10   9      217.83      239.40     23.32 o
   7 -10   9       27.47       10.29     16.40 o
   8 -10   9      122.94      136.35     18.95 o
 -10  -9   9       24.18       17.29     28.82 o
  -9  -9   9       91.10       65.87     16.47 o
  -8  -9   9      122.88       55.99     23.06 o
  -7  -9   9       76.22       62.08     21.00 o
  -6  -9   9      780.81      749.57     51.46 o
  -5  -9   9        0.74        3.98     21.82 o
  -4  -9   9      285.11      331.02     32.94 o
  -3  -9   9       10.51       -6.59     24.70 o
  -2  -9   9      230.87      284.91     30.47 o
  -1  -9   9       55.05       64.23     25.53 o
   0  -9   9       34.21       32.94     24.70 o
   1  -9   9      158.32      145.75     28.82 o
   2  -9   9      838.65      855.45     62.17 o
   3  -9   9       80.48       69.23      4.78 o
   4  -9   9      996.74      986.79     29.23 o
   5  -9   9       48.25       94.28     25.53 o
   6  -9   9      223.19      267.38     38.29 o
   7  -9   9      244.04      258.95     42.41 o
   8  -9   9       58.97       43.63     18.54 o
   9  -9   9       54.02       45.59     19.04 o
 -10  -8   9       25.02       24.70     31.29 o
  -9  -8   9      111.83       82.34     29.64 o
  -8  -8   9        0.36      -11.53     13.17 o
  -7  -8   9      112.37      205.86     23.06 o
  -6  -8   9        5.12       13.93     12.92 o
  -5  -8   9      262.80      297.70     25.53 o
  -4  -8   9       32.56       20.59     43.64 o
  -3  -8   9       15.63        9.88     41.99 o
  -2  -8   9      332.02      429.83     56.82 o
  -1  -8   9     1906.42     1938.35     76.58 o
   0  -8   9        9.96       18.94     23.88 o
   1  -8   9     4523.11     4516.51     83.17 o
   2  -8   9      389.72      389.59     22.13 o
   3  -8   9      486.32      475.53     15.82 o
   4  -8   9      344.43      357.74     17.13 o
   5  -8   9      542.27      515.30     44.05 o
   6  -8   9       23.77       32.11     17.35 o
   7  -8   9      614.71      632.37     81.52 o
   8  -8   9      141.73      145.57     24.62 o
   9  -8   9       87.37       94.81     33.34 o
  10  -8   9       63.62       63.28     26.89 o
 -10  -7   9       83.41       85.64     21.41 o
  -9  -7   9        7.59        7.41     16.47 o
  -8  -7   9      149.10      207.50     30.47 o
  -7  -7   9       34.55       34.58     22.23 o
  -6  -7   9      436.10      452.06     15.65 o
  -5  -7   9       25.92       16.79     11.62 o
  -4  -7   9       73.61       77.80      8.54 o
  -3  -7   9      302.26      282.44     31.29 o
  -2  -7   9     6595.18     6954.69    117.75 o
  -1  -7   9       19.44       33.76     23.88 o
   0  -7   9     1453.05     1599.92     69.17 o
   1  -7   9        1.73        3.51     19.28 o
   2  -7   9      229.62      246.50     20.59 o
   3  -7   9      245.17      228.09     16.11 o
   4  -7   9      834.53      841.88     19.62 o
   5  -7   9      311.65      353.52     19.76 o
   6  -7   9        6.74        5.24     11.87 o
   7  -7   9       16.71       25.55     19.19 o
   8  -7   9      312.36      325.94     52.70 o
   9  -7   9       69.96       81.90     24.73 o
  10  -7   9        0.08        1.10     22.68 o
 -10  -6   9        1.87       14.82     19.76 o
  -9  -6   9      145.47      149.86     21.41 o
  -8  -6   9        2.54        4.12     14.82 o
  -7  -6   9      229.73      249.50     17.29 o
  -6  -6   9      529.24      536.88     18.94 o
  -5  -6   9      652.39      652.16     26.35 o
  -4  -6   9      763.30      810.29     58.46 o
  -3  -6   9     5651.37     5905.77     78.23 o
  -2  -6   9        4.56      -18.12     41.17 o
  -1  -6   9     1838.02     2011.64     47.76 o
   0  -6   9      191.61      189.39     25.53 o
   1  -6   9      428.30      423.57     20.08 o
   2  -6   9      608.81      661.43     22.41 o
   3  -6   9       93.68       93.51      8.60 o
   4  -6   9      538.89      557.13     13.24 o
   5  -6   9      943.85      941.57     40.35 o
   6  -6   9       73.39       74.51     18.60 o
   7  -6   9      854.98      823.00     25.72 o
   8  -6   9       37.98       26.62     15.38 o
   9  -6   9      415.84      421.91     38.75 o
  10  -6   9       40.65       28.20     18.60 o
  11  -6   9       41.15       37.43     20.74 o
 -10  -5   9        2.08        7.41     20.59 o
  -9  -5   9       20.13      -15.65     19.76 o
  -8  -5   9      119.95       93.05     33.76 o
  -7  -5   9      164.80      189.39     32.94 o
  -6  -5   9      297.15      350.78     30.47 o
  -5  -5   9       43.78       32.11     20.59 o
  -4  -5   9      353.29      351.81     16.75 o
  -3  -5   9      399.59      367.16     14.00 o
  -2  -5   9     2518.01     2394.90     81.82 o
  -1  -5   9      543.47      491.59     28.00 o
   0  -5   9      558.94      676.04     48.58 o
   1  -5   9      279.16      237.47     30.06 o
   2  -5   9     1333.48     1265.10     31.42 o
   3  -5   9      390.98      391.76     12.14 o
   4  -5   9     6997.62     6888.77     60.50 o
   5  -5   9      414.80      362.04     17.60 o
   6  -5   9     1271.86     1213.40     22.14 o
   7  -5   9       98.66       86.34     12.93 o
   8  -5   9       74.11       93.30     17.53 o
   9  -5   9       21.08       36.76     13.20 o
  10  -5   9      363.35      433.12     22.44 o
  11  -5   9       22.61       12.35     23.33 o
 -11  -4   9       13.49       20.59     25.53 o
 -10  -4   9        6.22       35.41     41.99 o
  -9  -4   9        9.23       35.41     21.41 o
  -8  -4   9       12.08       21.41     34.58 o
  -7  -4   9      108.78      130.10     19.76 o
  -6  -4   9       68.58       95.52     16.47 o
  -5  -4   9      377.06      455.36     31.29 o
  -4  -4   9      106.95       60.11     19.76 o
  -3  -4   9      700.30      666.06     17.60 o
  -2  -4   9      132.49      132.06     10.99 o
  -1  -4   9        6.05       11.10      2.87 o
   0  -4   9       50.02       46.94     20.59 o
   1  -4   9     9674.45    10136.96    104.48 o
   2  -4   9        1.32        1.65      6.02 o
   3  -4   9     4674.36     4685.28     33.55 o
   4  -4   9      741.35      735.96     12.24 o
   5  -4   9      254.01      299.77     15.37 o
   6  -4   9      629.82      595.72     20.29 o
   7  -4   9      277.46      272.07     18.53 o
   8  -4   9      114.85       93.49     18.63 o
   9  -4   9       61.87       79.96     15.20 o
  10  -4   9       29.18       21.80     16.33 o
  11  -4   9       29.96        8.37     15.88 o
  12  -4   9       50.83       24.87     19.08 o
 -11  -3   9        4.32       -4.94     26.35 o
 -10  -3   9        5.59       -4.12     41.99 o
  -9  -3   9       39.60       53.52     23.06 o
  -8  -3   9      455.56      490.76     49.41 o
  -7  -3   9       37.66       33.76     18.94 o
  -6  -3   9      524.51      519.58     40.35 o
  -5  -3   9      141.67      140.81     16.47 o
  -4  -3   9     1015.27     1069.64     36.23 o
  -3  -3   9      612.03      597.60     20.59 o
  -2  -3   9      381.17      390.04     12.35 o
  -1  -3   9     2704.58     2697.88     23.74 o
   0  -3   9    18916.64    20991.17    655.16 o
   1  -3   9      983.02     1097.29     16.42 o
   2  -3   9     5150.34     5412.89     46.79 o
   3  -3   9        0.86       -1.62      5.16 o
   4  -3   9     1296.60     1312.58     14.10 o
   5  -3   9      875.81      881.41     15.08 o
   6  -3   9     2369.35     2314.84     28.40 o
   7  -3   9      315.72      346.74     14.17 o
   8  -3   9      821.95      806.12     24.15 o
   9  -3   9      129.85      112.02     16.84 o
  10  -3   9       44.59       46.80     20.96 o
  11  -3   9       20.35       19.48     19.93 o
  12  -3   9       19.99       44.28     22.62 o
 -11  -2   9       24.91       15.65     51.88 o
 -10  -2   9        0.04      -18.12     26.35 o
  -9  -2   9      144.53      149.04     48.58 o
  -8  -2   9        0.03       -1.65     19.76 o
  -7  -2   9      185.49      278.32     24.70 o
  -6  -2   9      344.79      410.89     41.17 o
  -5  -2   9      207.76      287.38     20.59 o
  -4  -2   9      749.14      756.73     23.88 o
  -3  -2   9     2768.78     2704.14     41.99 o
  -2  -2   9       24.34       27.30     11.53 o
  -1  -2   9     6634.06     6875.70    103.43 o
   0  -2   9     1255.82     1196.09     22.02 o
   1  -2   9    12969.18    13588.93    104.20 o
   2  -2   9     2071.22     2054.31     23.56 o
   3  -2   9        0.45       13.37      6.08 o
   4  -2   9     1514.51     1498.77     24.48 o
   5  -2   9     2175.82     2101.53     22.30 o
   6  -2   9      281.55      307.18     14.32 o
   7  -2   9     6984.13     6582.54     69.10 o
   8  -2   9      239.20      271.82     17.29 o
   9  -2   9      588.67      582.87     20.20 o
  10  -2   9      124.38      137.06     29.98 o
  11  -2   9       37.23       26.57     15.34 o
  12  -2   9        1.74       -9.95     18.01 o
  13  -2   9       62.38       80.09     19.31 o
 -10  -1   9      121.70       98.81     55.99 o
  -9  -1   9       12.82       48.58     26.35 o
  -8  -1   9      265.28      278.32     29.64 o
  -7  -1   9        8.63       22.23     38.70 o
  -6  -1   9       13.00       11.53     18.94 o
  -5  -1   9       20.99       29.64     18.12 o
  -4  -1   9     1318.33     1403.12     32.94 o
  -3  -1   9       29.64       41.17     14.00 o
  -2  -1   9      401.76      328.06     15.38 o
  -1  -1   9       77.01       33.51     40.76 o
   0  -1   9     1129.96     1262.92     20.35 o
   1  -1   9       64.49       63.63      7.84 o
   2  -1   9       67.79       91.11     20.29 o
   3  -1   9      615.23      633.44     10.76 o
   4  -1   9     2134.54     2136.47     33.25 o
   5  -1   9      390.75      383.17     19.93 o
   6  -1   9     2796.53     2747.89     32.39 o
   7  -1   9      439.66      406.34     17.63 o
   8  -1   9     2465.50     2277.87     32.99 o
   9  -1   9      451.94      468.85     20.08 o
  10  -1   9       42.68       43.72     16.40 o
  11  -1   9      169.57      178.59     58.79 o
  12  -1   9       41.86       61.17     26.58 o
  13  -1   9        0.62       25.36     20.56 o
 -10   0   9       57.57       56.82     32.11 o
  -9   0   9       12.72        4.94     26.35 o
  -8   0   9        2.12       -9.88     42.82 o
  -7   0   9       45.31       36.23     23.88 o
  -6   0   9       80.57       78.23     23.06 o
  -5   0   9     1088.55     1009.52     34.58 o
  -4   0   9       17.73       16.47     17.29 o
  -3   0   9     2047.81     1954.00     38.70 o
  -1   0   9      396.92      340.08     16.47 o
   0   0   9      544.03      561.08     15.23 o
   1   0   9       48.98       57.81     10.21 o
   2   0   9     2576.88     2480.78     24.26 o
   3   0   9    14656.11    15082.53    118.50 o
   4   0   9     1654.28     1698.31     20.21 o
   5   0   9     5931.00     5720.41    105.59 o
   6   0   9      696.17      679.09     19.73 o
   7   0   9     3946.28     3849.24     42.15 o
   8   0   9      367.34      349.80     23.06 o
   9   0   9       31.90       16.64     17.33 o
  10   0   9      126.72      161.00     27.26 o
  11   0   9      246.01      307.35     21.64 o
  12   0   9      202.08      206.47     24.16 o
  13   0   9       44.04       85.64     32.94 o
  14   0   9       16.32       15.96     24.70 o
 -10   1   9        2.89       -1.65     51.88 o
  -9   1   9       39.18      127.63     32.94 o
  -8   1   9        1.41       -9.88     25.53 o
  -7   1   9       75.13       72.46     27.17 o
  -6   1   9      287.41      289.85     47.76 o
  -5   1   9       20.98        9.88     36.23 o
  -4   1   9     1182.10     1100.93     34.58 o
  -3   1   9      463.76      497.35     23.88 o
  -1   1   9      672.21      573.93     26.35 o
   0   1   9     1957.52     1909.43     24.73 o
   1   1   9      288.52      233.61      9.85 o
   2   1   9    13678.96    14000.68    105.21 o
   3   1   9      390.44      340.10     11.85 o
   4   1   9    13568.45    14309.65    111.22 o
   5   1   9     2497.06     2478.74     27.81 o
   6   1   9        2.33       -6.02      9.01 o
   7   1   9      710.23      700.45     18.65 o
   8   1   9     1560.71     1535.13     27.68 o
   9   1   9      632.67      613.47     25.15 o
  10   1   9     1803.75     1837.87     33.09 o
  11   1   9       61.32       24.63     17.74 o
  12   1   9       75.84      102.49     20.49 o
  13   1   9      102.86       98.60     22.37 o
  14   1   9        5.90       17.56     28.80 o
 -10   2   9       24.29       -7.41     32.11 o
  -9   2   9       39.39       46.11     32.94 o
  -8   2   9       23.84       74.11     55.99 o
  -7   2   9      499.51      569.81     37.88 o
  -6   2   9        0.01       -5.76     23.06 o
  -5   2   9     1003.02      985.65     37.88 o
  -4   2   9      236.64      273.38     26.35 o
  -1   2   9     4863.97     4572.50     60.93 o
   0   2   9      491.52      455.57     14.19 o
   1   2   9     7043.04     7283.44    208.74 o
   2   2   9      498.14      440.04     12.22 o
   3   2   9     2149.49     2271.03     18.28 o
   4   2   9        9.87       36.21     11.51 o
   5   2   9      637.06      627.81     14.76 o
   6   2   9     1395.03     1381.67     25.23 o
   7   2   9     1563.25     1468.21     33.49 o
   8   2   9      311.75      294.38     19.70 o
   9   2   9      950.61      959.90     25.01 o
  10   2   9      565.61      564.11     23.65 o
  11   2   9      477.20      434.40     57.64 o
  12   2   9       84.38       87.57     17.88 o
  13   2   9        3.11       10.58     16.94 o
  14   2   9       89.67       71.71     40.35 o
 -10   3   9       96.17      105.40     69.17 o
  -9   3   9       83.79       37.88     34.58 o
  -8   3   9      840.00      788.85     47.76 o
  -7   3   9       22.49       36.23     29.64 o
  -6   3   9      160.75      151.51     52.70 o
  -5   3   9       12.28       16.47     41.99 o
  -4   3   9      395.79      426.54     29.64 o
   0   3   9     1174.57     1102.47     20.59 o
   1   3   9      418.29      401.87     10.70 o
   2   3   9      199.80      190.85     22.23 o
   3   3   9      709.35      698.51     11.08 o
   4   3   9      143.84      168.54     15.46 o
   5   3   9      572.10      493.42     23.83 o
   6   3   9     2046.78     1971.24     30.07 o
   7   3   9     1773.67     1732.48     26.79 o
   8   3   9     3659.06     3464.49     45.93 o
   9   3   9      315.61      324.61     29.26 o
  10   3   9     2135.57     1983.15     31.28 o
  11   3   9      136.29      117.73     17.47 o
  12   3   9        0.50      -16.57     19.69 o
  13   3   9        4.22       12.99     20.86 o
  14   3   9       56.93       78.21     20.97 o
  -9   4   9      123.10      150.69     69.99 o
  -8   4   9      151.81      192.68     38.70 o
  -7   4   9        6.06      -17.29     30.47 o
  -6   4   9        3.42       -0.82     25.53 o
  -5   4   9       11.90       36.23     25.53 o
  -4   4   9       26.52       51.88     24.70 o
   0   4   9      659.14      646.51     16.88 o
   1   4   9     3457.61     3625.14    119.40 o
   2   4   9     2392.37     2258.88     25.53 o
   3   4   9      235.37      273.81     22.42 o
   4   4   9     1894.02     1845.21     29.48 o
   5   4   9    24890.94    25873.32    384.17 o
   6   4   9      121.35      139.36     12.08 o
   7   4   9     8586.55     8301.59     78.66 o
   8   4   9     1380.17     1312.46     43.84 o
   9   4   9      616.90      644.54     31.66 o
  10   4   9      404.07      408.76     33.76 o
  11   4   9      440.18      466.25     33.47 o
  12   4   9       88.39       81.22     22.99 o
  13   4   9      441.69      420.89     41.99 o
  14   4   9       26.68       53.52     37.05 o
  -7   5   9       62.36       82.34     35.41 o
  -6   5   9       12.77       37.05     31.29 o
  -5   5   9       17.77       14.82     27.17 o
  -4   5   9      256.96      286.55     32.11 o
   0   5   9      992.91      946.80     37.05 o
   1   5   9      155.98      151.84      8.34 o
   2   5   9     4785.94     4593.41     43.90 o
   3   5   9      757.96      723.79     31.70 o
   4   5   9    11430.11    11939.53     92.81 o
   5   5   9      604.90      578.98     13.52 o
   6   5   9     2622.68     2815.21     32.90 o
   7   5   9        1.37        1.54     10.22 o
   8   5   9     1310.45     1247.48     30.84 o
   9   5   9      552.09      521.31     25.32 o
  10   5   9      374.97      400.85     31.36 o
  11   5   9      277.61      263.70     25.62 o
  12   5   9      219.17      241.57     26.49 o
  13   5   9       92.89       41.17     32.94 o
  14   5   9       14.25      -27.17     34.58 o
  -9   6   9        7.92      -10.70     37.88 o
  -6   6   9      141.42      151.51     36.23 o
  -5   6   9     1551.12     1663.33     55.17 o
  -4   6   9       19.63        9.06     44.47 o
   0   6   9      689.12      689.68     12.19 o
   1   6   9     6425.21     5958.91     53.47 o
   2   6   9     1070.26     1105.04     35.41 o
   3   6   9       25.11        7.41     32.94 o
   4   6   9       37.06       47.34      8.25 o
   5   6   9      188.25      220.05      8.70 o
   6   6   9       15.75       10.17      9.00 o
   7   6   9       11.96        7.14      9.98 o
   8   6   9      350.86      317.64     28.28 o
   9   6   9      487.21      492.10     31.36 o
  10   6   9      415.34      454.01     32.20 o
  11   6   9      464.64      489.18     27.65 o
  12   6   9      175.03      198.34     45.42 o
  13   6   9      265.92      256.91     39.52 o
  14   6   9        2.50      -12.35     33.76 o
  15   6   9        0.09      -18.12     37.05 o
  -8   7   9       25.48       23.06     37.05 o
  -5   7   9      323.83      317.02     69.99 o
  -4   7   9        3.93       -3.29     46.11 o
   0   7   9      936.35     1043.39     28.00 o
   1   7   9       43.43       17.29     23.06 o
   2   7   9     1489.73     1585.93     69.17 o
   3   7   9     1052.68     1109.98     36.23 o
   4   7   9      745.86      780.33     25.55 o
   5   7   9      172.52      169.85      7.02 o
   6   7   9      211.92      234.96     13.10 o
   7   7   9       35.60       20.97     16.99 o
   8   7   9     5311.07     5054.27    168.80 o
   9   7   9       83.38       73.45     26.48 o
  10   7   9     2372.25     2329.55     44.83 o
  11   7   9      180.91      188.31     25.04 o
  12   7   9      375.77      357.50     38.70 o
  13   7   9       43.02       35.41     23.87 o
  14   7   9       72.21       93.05     37.88 o
  -8   8   9        2.03        1.65     36.23 o
  -7   8   9      215.97      348.31     44.47 o
  -1   8   9      677.80       51.88      4.12 o
   0   8   9      140.73      196.80     28.82 o
   1   8   9     2531.18     2639.92     57.64 o
   2   8   9       11.00       28.00     43.64 o
   3   8   9      851.37      904.95     37.05 o
   4   8   9      436.24      515.47     53.52 o
   5   8   9     1019.52     1001.57     26.85 o
   6   8   9      103.91      108.79     11.31 o
   7   8   9     6089.42     6144.38     75.39 o
   8   8   9        0.01      -12.38     18.92 o
   9   8   9     1912.58     1798.61     59.29 o
  10   8   9       80.73      112.81     40.76 o
  11   8   9       10.71       10.15     25.10 o
  12   8   9       48.12       53.93     41.92 o
  13   8   9      186.05      201.15     34.42 o
  14   8   9       35.14       34.25     39.11 o
  -7   9   9        0.19       18.12     37.05 o
  -5   9   9       49.89       30.47     60.93 o
  -3   9   9      361.69      296.43     11.53 o
  -2   9   9      687.53      674.39     18.12 o
  -1   9   9      520.15      525.35      9.06 o
   0   9   9     1277.41     1282.08     45.29 o
   1   9   9      114.37      179.51     29.64 o
   2   9   9        8.54        5.76     41.99 o
   3   9   9       46.83      163.04     28.82 o
   4   9   9     3324.95     3242.67     67.52 o
   5   9   9      693.18      744.59     10.84 o
   6   9   9     1691.43     1645.61     21.69 o
   7   9   9      258.98      245.62     28.50 o
   8   9   9      756.98      868.37     48.62 o
   9   9   9        0.46       -6.28     18.92 o
  10   9   9       96.78      165.18     55.17 o
  11   9   9       86.42      112.21     29.34 o
  12   9   9      211.61      278.30     27.65 o
  13   9   9       28.28       10.38     23.58 o
  14   9   9      151.70      111.50     35.70 o
  -6  10   9       22.54       12.18     19.60 o
  -5  10   9       14.60       16.74     22.23 o
  -4  10   9       55.50       70.78      9.76 o
  -3  10   9     1232.72     1207.15     27.17 o
  -2  10   9      323.70      272.56     11.53 o
  -1  10   9      466.49      288.20     36.23 o
   0  10   9      716.10      861.31     69.17 o
   1  10   9      123.94       93.05     50.23 o
   2  10   9      582.31      656.27     65.05 o
   3  10   9     2825.57     2860.59     65.05 o
   4  10   9      242.63      298.90     32.94 o
   5  10   9      149.73      102.18     61.35 o
   6  10   9      800.08      801.87     31.99 o
   7  10   9      312.00      358.11     24.43 o
   8  10   9      724.33      685.35     39.94 o
   9  10   9       26.38       38.64     36.39 o
  10  10   9      184.94      183.35     30.27 o
  11  10   9      519.62      552.40     61.35 o
  12  10   9        3.96        9.06     22.71 o
  13  10   9      176.01      183.03     50.34 o
  14  10   9       42.58       20.61     32.20 o
  -6  11   9       25.69       37.05     70.81 o
  -5  11   9        4.68      -17.29     62.58 o
  -4  11   9      886.59      959.30     86.46 o
  -3  11   9      145.21      120.22      8.23 o
  -2  11   9        0.14       -0.82      5.76 o
  -1  11   9        9.87        0.00     27.17 o
   0  11   9      946.07      954.35     45.29 o
   1  11   9        1.44       32.11     51.05 o
   2  11   9      850.79      881.89     71.64 o
   3  11   9       92.87       94.69     29.64 o
   4  11   9      909.81      941.18     42.82 o
   5  11   9      257.51      228.91     32.11 o
   6  11   9       39.93       45.52      7.08 o
   7  11   9      272.34      387.99     37.05 o
   8  11   9       71.89       65.85     21.25 o
   9  11   9      135.96      117.84     23.29 o
  10  11   9      843.47      869.01     94.69 o
  11  11   9       40.57       66.29     24.45 o
  12  11   9      169.13      188.59     51.88 o
  13  11   9        0.09       -0.03     21.83 o
  14  11   9       62.66       54.22     26.76 o
  -5  12   9       31.11       93.05     40.35 o
  -4  12   9        0.89      -14.82     34.58 o
  -2  12   9       20.80      -19.76     34.58 o
  -1  12   9      455.78      478.41     43.64 o
   0  12   9      176.78      160.57     34.58 o
   1  12   9      233.21      244.56     36.23 o
   2  12   9       99.79       86.46     32.11 o
   3  12   9      517.00      523.70     37.05 o
   4  12   9      278.29      280.79     32.94 o
   5  12   9      145.16      206.68     31.29 o
   6  12   9       31.32       30.07      6.89 o
   7  12   9     1211.31     1146.20     67.52 o
   8  12   9      353.20      332.04     32.20 o
   9  12   9      291.73      332.80     26.78 o
  10  12   9      423.51      462.41     29.68 o
  11  12   9      115.65       97.14     30.82 o
  12  12   9       18.83       50.23     24.45 o
  13  12   9        9.25      -13.26     29.87 o
  14  12   9       13.66      -13.94     25.91 o
  -4  13   9        3.60      -16.47     35.41 o
  -2  13   9        0.80        7.41     34.58 o
  -1  13   9       58.76       50.23     63.40 o
   0  13   9      626.36      636.51     45.29 o
   1  13   9        0.53        4.94     28.82 o
   2  13   9      654.99      729.56     44.47 o
   3  13   9       16.31       44.47     29.64 o
   4  13   9       24.56       20.59     28.00 o
   5  13   9      188.44      202.56     33.76 o
   6  13   9     1413.61     1352.89     51.05 o
   7  13   9      464.18      439.76     45.60 o
   8  13   9      631.19      705.87     52.98 o
   9  13   9       78.26       74.17     41.91 o
  10  13   9      313.44      321.32     34.51 o
  11  13   9       69.39       64.97     24.74 o
  12  13   9       99.38      119.57     32.84 o
  13  13   9       51.25       42.19     31.84 o
  -3  14   9       21.97       18.94     37.05 o
  -2  14   9        7.86        9.06     34.58 o
  -1  14   9     1076.11     1065.52     57.64 o
   0  14   9       97.42      139.16     66.70 o
   1  14   9      288.30      320.31     40.35 o
   2  14   9        8.74       11.53     30.47 o
   3  14   9      190.11      172.92     34.58 o
   4  14   9        0.74        1.65     26.35 o
   5  14   9     1043.89     1070.46     47.76 o
   6  14   9       26.04       -4.12     28.00 o
   7  14   9      669.55      547.38     35.82 o
   8  14   9      112.13      108.12      7.79 o
   9  14   9       22.65       26.83     27.22 o
  10  14   9      151.09      134.86     45.10 o
  11  14   9       93.47       85.11     36.64 o
  12  14   9        5.86      -30.91     30.91 o
  13  14   9      198.75      231.25     49.82 o
  -2  15   9      143.20       99.63     70.81 o
  -1  15   9        0.04       21.41     35.41 o
   0  15   9      249.68      317.84     43.64 o
   1  15   9        0.02       28.82     60.11 o
   2  15   9      538.31      570.64     45.29 o
   3  15   9       82.10      103.75     34.58 o
   4  15   9      150.15      209.15     35.41 o
   5  15   9       32.70       43.64     30.47 o
   6  15   9       78.44       78.23     32.11 o
   7  15   9      223.34      264.32     36.23 o
   8  15   9       13.74       -5.76     28.82 o
   9  15   9       79.29       81.15     27.58 o
  10  15   9       45.05       60.52     23.87 o
  11  15   9       62.68       41.86     31.36 o
  12  15   9       52.84       55.00     25.91 o
  -1  16   9       15.36       40.35     69.17 o
   0  16   9      101.72       75.76     39.52 o
   1  16   9        1.01      -16.47     35.41 o
   2  16   9       61.87       46.11     61.76 o
   3  16   9       16.18       37.88     60.11 o
   4  16   9        9.72       -4.12     29.64 o
   5  16   9      390.83      450.42     40.35 o
   6  16   9        0.21      -31.29     31.29 o
   7  16   9       25.25       51.88     32.11 o
   8  16   9       56.64       60.93     33.76 o
   9  16   9      264.28      257.42    158.51 o
  10  16   9      169.94      236.09     47.35 o
  11  16   9      106.15      176.49     65.87 o
   1  17   9       18.75       56.82     38.70 o
   2  17   9      655.82      792.96     53.52 o
   3  17   9        1.25      -65.05     65.05 o
   6  17   9       20.93       15.65     30.47 o
   7  17   9        0.02       -3.29     28.82 o
   8  17   9      507.09      487.47     44.47 o
   9  17   9        8.67       23.06     32.94 o
  10  17   9      170.39      198.99     39.94 o
  -4 -14  10       12.10       -4.12     28.82 o
  -3 -14  10        0.17      -31.29     31.29 o
  -1 -14  10        0.00      -46.94     54.35 o
   0 -14  10       45.95       37.88     30.47 o
   1 -14  10        0.06       -7.41     27.17 o
  -6 -13  10        9.24       14.00     32.11 o
  -5 -13  10       88.51       70.81     33.76 o
  -4 -13  10       88.66      108.69     59.29 o
  -3 -13  10        2.48       14.00     28.82 o
  -2 -13  10      120.14      125.98     33.76 o
  -1 -13  10       17.74       13.17     28.00 o
   0 -13  10      139.67      135.87     32.94 o
   1 -13  10      179.97      152.33     32.94 o
   2 -13  10        2.46        9.88     28.00 o
   3 -13  10      138.37      118.57     34.58 o
  -7 -12  10       45.41       90.58     35.41 o
  -6 -12  10      122.17       -6.59     54.35 o
  -5 -12  10      135.14      197.62     36.23 o
  -4 -12  10        0.07        4.12     28.00 o
  -3 -12  10       29.82       11.53     28.00 o
   0 -12  10      574.30      656.27     69.17 o
   1 -12  10      108.24      116.93     56.82 o
   2 -12  10      211.52      215.74     56.82 o
   3 -12  10       57.34       74.05     28.68 o
   4 -12  10       51.68       57.47     32.53 o
   5 -12  10        8.24        3.29     30.47 o
  -8 -11  10        7.76        1.65     29.64 o
  -7 -11  10        7.16      -18.94     54.35 o
  -6 -11  10        5.90       38.70     31.29 o
  -5 -11  10        8.82        2.47     28.00 o
  -4 -11  10       16.61        4.94     50.23 o
  -3 -11  10      193.83      297.26     35.41 o
  -2 -11  10       12.30       14.82     28.00 o
  -1 -11  10      141.32      190.21     33.76 o
   0 -11  10       30.59       76.58     28.82 o
   1 -11  10        5.47       21.41     27.17 o
   2 -11  10      106.99      149.04     32.11 o
   3 -11  10       87.41       74.24     21.52 o
   4 -11  10       57.82       66.85     22.41 o
   5 -11  10       36.23        8.23     51.88 o
   6 -11  10       57.43       96.34     34.58 o
  -8 -10  10        4.71       -8.23     55.17 o
  -7 -10  10       38.07       37.05     32.11 o
  -6 -10  10       51.65       33.76     55.17 o
  -5 -10  10      280.69      288.20     37.05 o
  -4 -10  10      895.30     1016.94     47.76 o
  -3 -10  10      126.22      145.75     32.94 o
  -2 -10  10      384.14      410.07     61.76 o
  -1 -10  10      145.68      139.98     55.17 o
   0 -10  10        3.24      -11.53     45.29 o
   1 -10  10      198.87      195.15     54.35 o
   2 -10  10      200.23      194.31     22.99 o
   3 -10  10      376.20      458.04     47.35 o
   4 -10  10      206.41      217.67     42.41 o
   5 -10  10       90.84      135.87     34.58 o
   6 -10  10       25.45      -10.70     52.70 o
   7 -10  10       39.20        9.88     31.29 o
  -8  -9  10       57.19       64.23     34.58 o
  -7  -9  10      199.29      274.20     65.05 o
  -6  -9  10       67.33       95.52     32.11 o
  -5  -9  10      670.60      686.74     69.99 o
  -4  -9  10       83.67       44.47     51.88 o
  -3  -9  10      863.03      862.95     41.99 o
  -2  -9  10      880.86      920.59     41.99 o
  -1  -9  10      231.78      229.74     32.11 o
   0  -9  10      349.04      359.84     33.76 o
   1  -9  10      945.06      992.23     41.99 o
   2  -9  10        7.61        1.79     21.50 o
   3  -9  10     1357.63     1377.51     42.75 o
   4  -9  10      339.32      326.86     39.60 o
   5  -9  10      264.51      218.39     50.64 o
   6  -9  10      226.04      217.52     14.36 o
   7  -9  10       14.55       20.80     22.30 o
   8  -9  10        7.22        6.84     21.25 o
  -9  -8  10        1.47       -1.65     23.88 o
  -8  -8  10       53.76       32.94     13.17 o
  -7  -8  10        0.06       -6.77     14.71 o
  -6  -8  10       70.40       32.19     13.50 o
  -5  -8  10       59.50       69.99      8.62 o
  -4  -8  10      213.53      186.10     31.29 o
  -3  -8  10        0.47       -4.12     23.88 o
  -2  -8  10        0.70       -4.12     23.88 o
  -1  -8  10       30.75       18.12     25.53 o
   0  -8  10      477.61      497.35     35.41 o
   1  -8  10       18.39       14.00     24.70 o
   2  -8  10      614.76      654.20     91.81 o
   3  -8  10       33.05       26.64     18.33 o
   4  -8  10      275.90      257.96     22.27 o
   5  -8  10      204.54      218.05     26.76 o
   6  -8  10      100.35       80.46     21.17 o
   7  -8  10      135.71      142.45     21.92 o
   8  -8  10       25.57       18.05     26.68 o
   9  -8  10       26.50       -1.71     20.96 o
  -9  -7  10       34.96       52.70     30.47 o
  -8  -7  10       15.14       55.17     26.35 o
  -7  -7  10      271.05      261.85     25.53 o
  -6  -7  10        1.24       10.84     14.41 o
  -5  -7  10       60.03       66.48     12.68 o
  -4  -7  10       18.28       26.28     13.59 o
  -3  -7  10      144.44      162.22     28.00 o
  -2  -7  10      744.96      706.50     37.05 o
  -1  -7  10     1484.77     1570.28     47.76 o
   0  -7  10     1285.26     1368.54     74.93 o
   1  -7  10     3069.88     3112.56     97.16 o
   2  -7  10        3.89        3.55     19.73 o
   3  -7  10      823.71      868.83     32.73 o
   4  -7  10       66.34       65.64     10.37 o
   5  -7  10      100.49      122.61     24.44 o
   6  -7  10      188.13      172.84     32.53 o
   7  -7  10      448.52      423.50     37.47 o
   8  -7  10      289.59      277.31     26.18 o
   9  -7  10       91.14      113.48     32.60 o
  10  -7  10        3.24       28.38     24.73 o
 -10  -6  10       72.04       36.23     21.41 o
  -9  -6  10       17.36       14.00     17.29 o
  -8  -6  10      342.72      340.90     21.41 o
  -7  -6  10      133.37      134.22     16.47 o
  -6  -6  10      196.66      177.04     14.00 o
  -5  -6  10      128.53      142.86     21.41 o
  -4  -6  10      248.03      251.49     18.94 o
  -3  -6  10      505.37      453.37     31.91 o
  -2  -6  10     3075.83     3175.97     65.05 o
  -1  -6  10      183.29      219.03     27.17 o
   0  -6  10     4073.65     4251.37     78.23 o
   1  -6  10     2078.28     2058.57     51.88 o
   2  -6  10      306.87      309.27     36.09 o
   3  -6  10      318.76      301.67      9.83 o
   4  -6  10     1467.93     1489.56     34.36 o
   5  -6  10       52.69       51.68      9.70 o
   6  -6  10     1946.22     1935.28     30.28 o
   7  -6  10       14.19       -2.59     25.94 o
   8  -6  10       62.58       47.13     17.10 o
   9  -6  10      291.48      317.48     67.11 o
  10  -6  10       53.00       43.14     25.13 o
  11  -6  10       28.72       24.48     35.02 o
 -10  -5  10       24.83       71.64     23.88 o
  -9  -5  10       38.46       41.99     19.76 o
  -8  -5  10        0.12        8.23     28.00 o
  -7  -5  10       45.98       34.58     28.00 o
  -6  -5  10       10.45       10.70     22.23 o
  -5  -5  10     1263.07     1366.07     37.88 o
  -4  -5  10       62.94       50.97     14.01 o
  -3  -5  10      725.51      754.38     42.41 o
  -2  -5  10       37.89       20.59     20.59 o
  -1  -5  10        0.92       38.70     37.88 o
   0  -5  10       22.06       11.53     19.76 o
   1  -5  10      830.31      922.24     34.58 o
   2  -5  10      486.48      441.93     69.58 o
   3  -5  10      404.04      406.08     16.47 o
   4  -5  10      212.72      230.28      7.82 o
   5  -5  10      289.70      296.92     15.57 o
   6  -5  10        7.68       10.54     12.79 o
   7  -5  10      182.50      203.58     29.94 o
   8  -5  10        2.65       -1.22     10.97 o
   9  -5  10       13.32       22.50     18.57 o
  10  -5  10      182.87      176.00     26.35 o
  11  -5  10        1.93        5.70     20.59 o
 -10  -4  10        0.06        4.12     37.88 o
  -9  -4  10        9.51       -7.41     19.76 o
  -8  -4  10      240.01      221.50     38.70 o
  -7  -4  10      216.53      221.50     20.59 o
  -6  -4  10      728.13      741.09     25.53 o
  -5  -4  10       93.05       79.87     24.70 o
  -4  -4  10      139.38      159.31     16.18 o
  -3  -4  10       11.77        8.18     19.76 o
  -2  -4  10       46.03       37.43      5.33 o
  -1  -4  10       12.06       12.02      3.43 o
   0  -4  10      413.82      468.53     45.29 o
   1  -4  10     1588.72     1590.04     41.17 o
   2  -4  10      880.12      910.46     28.98 o
   3  -4  10     1510.36     1502.73     18.19 o
   4  -4  10     2434.99     2332.59     23.15 o
   5  -4  10      209.02      218.60     14.37 o
   6  -4  10     1273.18     1235.09     17.84 o
   7  -4  10        3.35       -1.93      8.81 o
   8  -4  10       84.76       63.92     21.62 o
   9  -4  10       28.78       32.51     12.97 o
  10  -4  10      120.73      114.62     15.72 o
  11  -4  10      195.46      207.58     23.86 o
  12  -4  10      144.63      118.17     20.54 o
 -10  -3  10       77.47      117.75     49.41 o
  -9  -3  10       45.07       26.35     23.06 o
  -8  -3  10       65.79       67.52     39.52 o
  -7  -3  10      270.75      264.32     23.88 o
  -6  -3  10       87.26       67.52     31.29 o
  -5  -3  10     1687.54     1732.50     35.41 o
  -4  -3  10      859.09      879.42     36.23 o
  -3  -3  10      663.79      611.47     19.50 o
  -2  -3  10      662.34      595.27     19.76 o
  -1  -3  10       98.13      100.44     12.04 o
   0  -3  10      590.11      603.01      9.38 o
   1  -3  10    10504.13    10720.29    106.12 o
   2  -3  10      824.91      812.36     13.94 o
   3  -3  10     9283.06     9250.49     65.11 o
   4  -3  10     1692.34     1634.25     18.24 o
   5  -3  10       21.07       36.65      9.34 o
   6  -3  10       33.77       72.27     21.30 o
   7  -3  10      290.08      292.31     16.47 o
   8  -3  10       43.15       35.84     11.45 o
   9  -3  10     2083.50     1927.86     35.66 o
  10  -3  10       72.11       61.10     19.35 o
  11  -3  10      159.23      164.44     21.92 o
  12  -3  10      102.01       95.18     17.95 o
 -10  -2  10       12.17       15.65     27.17 o
  -9  -2  10        2.95       -3.29     40.35 o
  -8  -2  10      319.58      342.55     28.82 o
  -7  -2  10      170.01      228.91     24.70 o
  -6  -2  10     1403.15     1329.02     54.35 o
  -5  -2  10        3.86       16.47     16.47 o
  -4  -2  10      160.96      164.69     17.29 o
  -3  -2  10        8.68       13.24     10.05 o
  -2  -2  10     3002.97     3087.17     34.03 o
  -1  -2  10      286.92      292.54     21.21 o
   0  -2  10     2161.00     2078.48     26.26 o
   1  -2  10      265.46      271.12     18.12 o
   2  -2  10      330.41      348.25      9.30 o
   3  -2  10      328.30      322.02     11.31 o
   4  -2  10      240.24      227.16     12.83 o
   5  -2  10      875.05      830.24     20.43 o
   6  -2  10       95.46      100.47     15.14 o
   7  -2  10      458.80      478.76     23.76 o
   8  -2  10      535.24      510.93     18.73 o
   9  -2  10        0.38        9.41     14.44 o
  10  -2  10      151.24      172.44     24.92 o
  11  -2  10       58.28       50.27     22.90 o
  12  -2  10       19.30       40.35     25.04 o
  13  -2  10       31.94       25.20     25.70 o
 -10  -1  10       17.54       16.47     50.23 o
  -9  -1  10      421.16      458.65     35.41 o
  -8  -1  10       11.80       16.47     23.06 o
  -7  -1  10       26.90       25.53     38.70 o
  -6  -1  10        9.82        1.65     18.12 o
  -5  -1  10      287.88      288.20     23.06 o
  -4  -1  10      661.19      616.75     25.53 o
  -3  -1  10     4610.42     4479.46     67.52 o
  -2  -1  10      239.43      206.06     20.18 o
  -1  -1  10      544.14      518.31     13.59 o
   0  -1  10      326.92      328.10     12.76 o
   1  -1  10       38.30       19.19      6.98 o
   2  -1  10      150.24      169.86     14.50 o
   3  -1  10       22.24       32.92      6.61 o
   4  -1  10     1376.26     1391.27     14.97 o
   5  -1  10     1543.38     1483.13     20.65 o
   6  -1  10     1910.55     1864.01     25.80 o
   7  -1  10      276.82      247.38     15.33 o
   8  -1  10      125.28      196.94     23.13 o
   9  -1  10      321.66      326.37     22.35 o
  10  -1  10       28.11       37.92     16.12 o
  11  -1  10        8.91      -15.02     15.02 o
  12  -1  10       61.28      155.88     69.99 o
  13  -1  10       19.38       14.44     17.75 o
 -10   0  10      191.07      205.86     36.23 o
  -9   0  10      105.30       81.52     31.29 o
  -8   0  10        2.80      -10.70     44.47 o
  -7   0  10      425.31      410.07     32.11 o
  -6   0  10      398.85      428.18     29.64 o
  -5   0  10      568.92      558.29     28.00 o
  -4   0  10     1053.14     1189.03     33.76 o
  -3   0  10      138.02      135.04     18.12 o
  -2   0  10     2826.54     2712.38     46.94 o
  -1   0  10     1027.53      847.47    144.92 o
   0   0  10     1254.17     1226.95     17.69 o
   1   0  10     2092.43     1890.10     25.30 o
   2   0  10      631.31      612.66     14.32 o
   3   0  10     1896.28     1925.09     18.07 o
   4   0  10     8058.48     7780.95     60.36 o
   5   0  10      458.46      467.02     24.87 o
   6   0  10     2902.53     2765.56     40.45 o
   7   0  10     2361.31     2224.16     33.45 o
   8   0  10      101.73       93.86     17.71 o
   9   0  10       36.30       27.99     14.74 o
  10   0  10      279.05      331.17     19.97 o
  11   0  10       10.02        5.91     14.25 o
  12   0  10      354.47      353.22     81.93 o
  13   0  10       46.87       35.99     21.07 o
 -10   1  10        2.97      -26.35     57.64 o
  -9   1  10       13.77      -12.35     29.64 o
  -8   1  10       35.74       28.00     28.82 o
  -7   1  10      310.89      387.01     33.76 o
  -6   1  10       51.82       42.82     41.99 o
  -5   1  10      382.28      500.65     49.41 o
  -4   1  10      217.24      303.85     42.82 o
  -3   1  10     3381.16     3399.94     59.29 o
  -1   1  10      220.18      194.33     14.82 o
   0   1  10       25.49       35.02      8.43 o
   1   1  10     3165.20     3171.16     97.58 o
   2   1  10      772.69      723.22     11.24 o
   3   1  10    11038.99    11245.29     78.31 o
   4   1  10     1640.04     1698.57     19.66 o
   5   1  10     2407.88     2278.60     29.57 o
   6   1  10      280.44      276.69     12.42 o
   7   1  10       18.78       23.93     10.77 o
   8   1  10      727.57      679.57     24.07 o
   9   1  10      448.58      433.98     24.25 o
  10   1  10       72.72       76.77     17.25 o
  11   1  10      719.09      732.48     23.01 o
  12   1  10        4.06       -2.47     18.05 o
  13   1  10       39.30       12.35     30.47 o
  14   1  10       58.65       63.04     24.74 o
  -9   2  10       88.16       97.99     34.58 o
  -8   2  10      100.28       52.70     55.99 o
  -7   2  10       68.81       48.58     29.64 o
  -6   2  10     1056.45     1068.81     42.82 o
  -5   2  10       39.05       37.05     23.88 o
  -4   2  10     1315.27     1457.47     40.35 o
  -3   2  10      107.10      106.22     37.05 o
  -1   2  10     1060.60      979.06     21.41 o
   0   2  10     7184.83     7059.63    119.40 o
   1   2  10      251.75      257.04     12.76 o
   2   2  10      542.97      559.27     12.46 o
   3   2  10     1436.45     1358.31     14.83 o
   4   2  10      748.70      718.27     12.84 o
   5   2  10      581.50      594.58     13.80 o
   6   2  10      275.41      266.96     15.57 o
   7   2  10      578.09      588.15     18.30 o
   8   2  10      604.32      605.40     26.16 o
   9   2  10     1148.74     1129.74     30.16 o
  10   2  10      498.19      578.07    105.20 o
  11   2  10       14.01       33.02     15.50 o
  12   2  10       98.61       96.50     18.21 o
  13   2  10        3.24        7.85     19.23 o
  14   2  10       11.93      -21.12     29.80 o
  -9   3  10       36.07       51.88     34.58 o
  -8   3  10        0.38      -22.23     32.11 o
  -7   3  10     1141.52     1157.74     50.23 o
  -6   3  10      226.57      184.45     57.64 o
  -5   3  10       84.72      107.87     47.76 o
  -4   3  10      700.13      653.80     55.99 o
  -1   3  10     6314.09     6626.96     97.99 o
   0   3  10       71.76       94.42     30.06 o
   1   3  10     3474.60     3440.27     50.64 o
   2   3  10      709.23      721.36     13.22 o
   3   3  10     2497.34     2482.46     26.56 o
   4   3  10     3877.96     3734.71     58.53 o
   5   3  10      472.71      435.98     11.79 o
   6   3  10      921.70      933.08     26.62 o
   7   3  10     5724.07     5512.11     54.52 o
   8   3  10       62.25       49.70     15.03 o
   9   3  10      608.27      540.05     23.64 o
  10   3  10      741.81      746.54     28.85 o
  11   3  10       28.97       15.26     30.47 o
  12   3  10       32.81       31.17     18.51 o
  13   3  10       39.78       31.22     18.21 o
  14   3  10        5.11       17.22     20.98 o
  -9   4  10       43.36       24.70     62.58 o
  -8   4  10      372.39      424.07     44.47 o
  -7   4  10      145.73      134.22     36.23 o
  -6   4  10        0.77        6.59     28.82 o
  -5   4  10      307.98      355.72     34.58 o
  -4   4  10     1525.82     1624.63     48.58 o
  -1   4  10      957.88      890.95     27.17 o
   0   4  10     4378.81     4547.06     62.17 o
   1   4  10      508.26      520.45     18.53 o
   2   4  10       33.87       37.32     16.47 o
   3   4  10      460.24      491.93      8.54 o
   4   4  10      609.80      567.19     11.06 o
   5   4  10      875.20      864.93     15.42 o
   6   4  10     3803.36     3813.78     46.47 o
   7   4  10      422.48      425.77     14.47 o
   8   4  10      879.35      856.43     21.33 o
   9   4  10       42.78       38.99     19.05 o
  10   4  10       58.37       56.78     16.98 o
  11   4  10      353.73      341.76     40.18 o
  12   4  10       61.96       63.95     20.52 o
  13   4  10       10.59        1.36     19.34 o
  14   4  10      159.09      205.03     36.23 o
  -7   5  10      437.35      447.95     43.64 o
  -6   5  10       78.55       77.40     33.76 o
  -5   5  10      835.99      858.01     45.29 o
  -4   5  10       97.31      119.40     30.47 o
  -1   5  10      508.83      477.59     12.35 o
   0   5  10      630.80      600.30     11.45 o
   1   5  10       72.51       75.35     10.36 o
   2   5  10      574.76      611.50     14.40 o
   3   5  10     3225.66     3133.15     56.82 o
   4   5  10      941.13     1033.11     20.15 o
   5   5  10     1172.96     1166.59     16.06 o
   6   5  10     1122.27     1113.73     21.26 o
   7   5  10     2125.62     1966.25     33.21 o
   8   5  10      404.78      365.80     34.11 o
   9   5  10       52.32       62.87     13.49 o
  10   5  10       58.60       86.04     37.94 o
  11   5  10      437.12      344.51     58.30 o
  12   5  10      234.77      192.05     86.32 o
  13   5  10      453.18      455.95     52.70 o
  14   5  10       14.84       33.84     36.23 o
  -6   6  10        1.28       36.23     34.58 o
  -5   6  10       39.67       41.99     33.76 o
  -4   6  10     2655.21     2630.86     66.70 o
  -1   6  10      418.48      417.48      9.88 o
   0   6  10      114.82      139.94      9.21 o
   1   6  10     4189.72     4197.86     44.47 o
   2   6  10    10040.66    11031.49    165.51 o
   3   6  10       24.60       60.93     42.82 o
   4   6  10     3811.75     3937.81     79.73 o
   5   6  10       55.38       56.66      7.16 o
   6   6  10      580.72      574.00     15.51 o
   7   6  10      560.27      546.36     19.75 o
   8   6  10     1283.30     1218.54     24.86 o
   9   6  10      345.02      394.48     20.56 o
  10   6  10     1922.85     1931.77     41.34 o
  11   6  10       87.07       82.49     28.05 o
  12   6  10      298.94      324.84     30.47 o
  13   6  10      108.47      115.33     31.56 o
  14   6  10        0.01      -12.35     32.94 o
  -8   7  10        2.12        9.06     36.23 o
  -5   7  10     2292.75     2555.10    109.52 o
  -4   7  10      277.87      306.32     66.70 o
  -1   7  10     3166.18     2999.75     41.17 o
   0   7  10      157.48      170.94     11.12 o
   1   7  10     7303.51     8138.78    158.10 o
   2   7  10     1216.79     1240.08     43.64 o
   3   7  10     4419.12     4683.67     83.99 o
   4   7  10       82.02       93.47     23.58 o
   5   7  10        2.00        4.94      7.65 o
   6   7  10        4.89        9.44     11.75 o
   7   7  10     1246.18     1252.56     18.41 o
   8   7  10        3.84       17.89     11.01 o
   9   7  10     1464.61     1469.53     49.41 o
  10   7  10       42.92       41.57     27.12 o
  11   7  10      121.97       99.75     23.58 o
  12   7  10      101.69      104.87     30.61 o
  13   7  10       33.68       28.00     23.87 o
  14   7  10       60.44       52.24     32.10 o
  -5   8  10        6.06      -45.29     60.93 o
  -4   8  10      711.84      741.09     79.05 o
  -1   8  10      208.06      210.31    104.58 o
   0   8  10      165.56      267.61     31.29 o
   1   8  10       59.07       45.29     46.11 o
   2   8  10      789.54      853.90     63.40 o
   3   8  10      654.99      710.62     37.05 o
   4   8  10       67.72       59.29     26.35 o
   5   8  10      130.64      155.10     13.91 o
   6   8  10      306.82      310.40     12.91 o
   7   8  10      118.12      111.57     10.27 o
   8   8  10      818.12      768.96     32.38 o
   9   8  10        0.33       16.37     19.50 o
  10   8  10      235.09      204.95     24.74 o
  11   8  10      115.51      126.40     30.08 o
  12   8  10       19.68       48.58     23.88 o
  13   8  10       65.34       64.64     25.62 o
  14   8  10        5.54        9.37     30.08 o
  -7   9  10       72.53       83.99     42.82 o
  -6   9  10       54.52       50.23     69.17 o
  -5   9  10       59.09       13.17     58.46 o
  -4   9  10      488.56      447.12     74.93 o
  -2   9  10       52.94       61.76      6.59 o
  -1   9  10     1145.15     1030.19     66.70 o
   0   9  10      180.59      197.62     57.64 o
   1   9  10     1596.83     1748.96     79.87 o
   2   9  10      414.19      426.54     58.46 o
   3   9  10        4.25      -21.41     26.35 o
   4   9  10     2967.19     2926.47     65.87 o
   5   9  10     4240.51     3951.56     44.85 o
   6   9  10        0.98       11.06      6.32 o
   7   9  10      710.05      709.76     17.86 o
   8   9  10        9.75        2.37     13.76 o
   9   9  10      580.42      531.82     33.03 o
  10   9  10       27.18       42.81     26.48 o
  11   9  10       72.09       67.63     23.58 o
  12   9  10       88.25      123.72     31.46 o
  13   9  10      107.77       95.23     27.07 o
  14   9  10       97.96      116.16     35.89 o
  -6  10  10       43.93      -26.35     69.99 o
  -5  10  10        0.76       32.11     64.23 o
  -4  10  10       51.94       56.82     41.17 o
  -3  10  10      226.61      217.39     14.82 o
  -2  10  10     3207.40     3023.63     39.52 o
  -1  10  10       19.99       20.59     31.29 o
   0  10  10      854.42      874.48     73.29 o
   1  10  10       54.10       72.46     52.70 o
   2  10  10      753.67      890.13     68.34 o
   3  10  10        0.09       36.23     28.82 o
   4  10  10     5132.88     5452.75    102.93 o
   5  10  10      460.46      416.66     37.88 o
   6  10  10     2585.12     2513.81     63.88 o
   7  10  10      264.69      261.61     13.72 o
   8  10  10       30.53       45.28     20.66 o
   9  10  10      138.39      102.38     22.99 o
  10  10  10      394.22      325.20     27.07 o
  11  10  10       56.80       67.29     29.24 o
  12  10  10      689.56      689.61     62.58 o
  13  10  10        6.36       -3.71     23.29 o
  14  10  10       12.49        7.34     31.46 o
  -5  11  10      398.38      481.71     85.64 o
  -4  11  10       29.35       48.58     35.41 o
  -2  11  10       14.13      -34.58     34.58 o
  -1  11  10      129.32      139.98     37.05 o
   0  11  10      145.09      135.04     35.41 o
   1  11  10     1735.27     1694.62     55.17 o
   2  11  10       11.40       14.82     28.82 o
   3  11  10     1541.99     1664.15     52.70 o
   4  11  10      172.14      182.80     32.94 o
   5  11  10     1879.37     1845.31     55.99 o
   6  11  10     1259.50     1196.07     44.88 o
   7  11  10       14.23       22.51      9.53 o
   8  11  10       54.37       56.40     38.43 o
   9  11  10      838.07      797.75     76.58 o
  10  11  10      104.80       92.14     24.16 o
  11  11  10      607.25      588.31     32.31 o
  12  11  10       31.72       25.07     24.16 o
  13  11  10       33.46       29.73     31.36 o
  14  11  10        7.39       37.55     30.47 o
  -4  12  10        0.11       30.47     36.23 o
  -2  12  10      210.51      204.21     41.17 o
  -1  12  10      514.73      508.06     79.05 o
   0  12  10      291.71      317.02     40.35 o
   1  12  10      194.54      201.74     37.05 o
   2  12  10      343.24      391.95     39.52 o
   3  12  10       21.31        1.65     27.17 o
   4  12  10      989.96     1075.40     46.11 o
   5  12  10        3.99      -22.23     28.82 o
   6  12  10       31.09       34.58     28.82 o
   7  12  10     1024.78      953.75     15.86 o
   8  12  10      704.02      694.57     37.37 o
   9  12  10        9.03       31.48     27.41 o
  10  12  10      509.25      602.75     53.86 o
  11  12  10        7.65      -10.00     27.96 o
  12  12  10      106.77       97.21     46.85 o
  13  12  10       66.85       45.45     31.93 o
  -4  13  10       58.64      121.04     41.99 o
  -3  13  10        0.05      -36.23     38.70 o
  -2  13  10        0.76       55.17     37.88 o
  -1  13  10       97.00      195.98     71.64 o
   0  13  10      170.83      194.33     39.52 o
   1  13  10     1269.50     1320.78     56.82 o
   2  13  10      126.37      128.46     36.23 o
   3  13  10     1052.12     1011.99     47.76 o
   4  13  10      184.94      122.69     32.94 o
   5  13  10       63.89       84.81     31.29 o
   6  13  10        2.08       -3.29     27.17 o
   7  13  10      935.65      720.11     53.27 o
   8  13  10      359.44      351.75     69.58 o
   9  13  10      597.01      559.90     31.73 o
  10  13  10       86.15      114.93     31.56 o
  11  13  10      185.51      178.88     48.90 o
  12  13  10      121.31      102.22     33.03 o
  13  13  10        1.19        4.23     27.31 o
  -2  14  10      158.90      163.04     75.76 o
  -1  14  10        6.53       21.41     35.41 o
   0  14  10      772.76      641.45     86.46 o
   1  14  10       75.97      122.69     38.70 o
   2  14  10       35.56       82.34     34.58 o
   3  14  10        0.00        0.82     28.00 o
   4  14  10      392.85      382.07     40.35 o
   5  14  10        0.89       32.94     31.29 o
   6  14  10      696.20      756.73     45.29 o
   7  14  10       49.40       37.05     31.29 o
   8  14  10      222.21      156.34     38.18 o
   9  14  10      620.38      547.59     39.39 o
  10  14  10       69.91       93.46     25.62 o
  11  14  10        5.56        0.80     21.83 o
  12  14  10       38.51       47.89     32.73 o
  -1  15  10       58.28       42.82     38.70 o
   0  15  10       57.72      -10.70     36.23 o
   1  15  10       83.21       85.64     69.17 o
   2  15  10      370.97      338.43     43.64 o
   3  15  10      273.24      318.67     41.99 o
   4  15  10      247.49      299.73     39.52 o
   5  15  10      119.57      125.16     36.23 o
   6  15  10       50.12       74.93     32.94 o
   7  15  10      432.40      451.24     41.99 o
   8  15  10        0.15      -31.29     32.94 o
   9  15  10        0.02       25.94     22.71 o
  10  15  10      219.44      199.26     34.22 o
  11  15  10      116.16      131.19     39.52 o
  12  15  10        1.90       17.70     25.04 o
   0  16  10        8.72       61.76     39.52 o
   1  16  10        8.70       36.23     38.70 o
   2  16  10      234.31      189.39     74.11 o
   3  16  10       54.41       59.29     67.52 o
   4  16  10      442.85      504.76     46.11 o
   5  16  10       44.01       51.05     34.58 o
   6  16  10      290.40      312.08     39.52 o
   7  16  10        0.09        0.00     27.17 o
   8  16  10        2.47      -22.23     32.94 o
   9  16  10        0.24       11.53     32.11 o
  10  16  10      111.29       97.16     26.78 o
  11  16  10       83.27      105.77     34.64 o
   2  17  10        0.30       20.59     37.88 o
   3  17  10      259.62      123.51     73.29 o
   4  17  10       48.70       73.29     38.70 o
   5  17  10        8.12        8.23     32.94 o
   6  17  10        7.41       35.41     33.76 o
   7  17  10       12.01      -25.53     32.94 o
   8  17  10        1.81       13.17     32.94 o
   9  17  10       99.45      104.58     37.88 o
  -4 -13  11      175.76      201.74     65.87 o
  -3 -13  11       22.35       -1.65     51.05 o
  -2 -13  11       12.75        7.41     29.64 o
  -1 -13  11       58.48       45.29     32.11 o
   0 -13  11      211.24      207.50     37.05 o
   1 -13  11       45.70       65.87     32.94 o
   2 -13  11      258.95      233.03     37.05 o
  -6 -12  11        0.16      -34.58     34.58 o
  -5 -12  11        4.79       14.82     56.82 o
  -4 -12  11       30.59       46.11     32.94 o
  -3 -12  11       10.59      -12.35     29.64 o
  -2 -12  11       36.87       44.47     31.29 o
   1 -12  11       19.17       14.00     51.88 o
   2 -12  11       19.39       41.99     31.29 o
   3 -12  11        3.67        2.47     28.00 o
   4 -12  11        8.38       12.84     22.37 o
  -7 -11  11        7.09       44.47     34.58 o
  -6 -11  11        0.30        4.12     29.64 o
  -5 -11  11        2.00        2.47     28.82 o
  -4 -11  11        1.05       -0.82     28.00 o
  -3 -11  11      254.91      197.62     65.05 o
  -2 -11  11      336.10      342.55     38.70 o
  -1 -11  11        0.78      -23.88     29.64 o
   0 -11  11       72.25       75.76     31.29 o
   1 -11  11        4.87       -4.12     26.35 o
   2 -11  11       51.23       35.41     28.82 o
   3 -11  11       14.25       17.27     21.20 o
   4 -11  11        6.07       10.86     25.29 o
   5 -11  11        2.53        6.59     30.47 o
   6 -11  11        1.21       -8.23     31.29 o
  -7 -10  11       40.00       69.99     33.76 o
  -6 -10  11       61.62       58.46     32.94 o
  -5 -10  11      229.25      251.97     65.05 o
  -4 -10  11       48.22       60.11     32.94 o
  -3 -10  11     1081.09     1087.75     49.41 o
  -2 -10  11      245.57      234.68     34.58 o
  -1 -10  11      899.70      875.31     44.47 o
   0 -10  11        4.78      -18.94     27.17 o
   1 -10  11        7.04       53.52     28.82 o
   2 -10  11       50.13       61.76     29.64 o
   3 -10  11      195.04      227.44     24.70 o
   4 -10  11       89.19      130.96     31.29 o
   5 -10  11      699.71      640.63     74.11 o
   6 -10  11       27.01       57.64     32.94 o
   7 -10  11       65.18       58.46     34.58 o
  -8  -9  11        6.43      -12.35     56.82 o
  -7  -9  11        0.19      -31.29     31.29 o
  -6  -9  11      391.80      360.66     66.70 o
  -5  -9  11       76.69       36.23     30.47 o
  -4  -9  11      156.54      208.33     32.94 o
  -3  -9  11       10.92      -23.06     49.41 o
  -2  -9  11      203.89      205.86     59.29 o
  -1  -9  11      338.59      384.54     36.23 o
   0  -9  11       14.35       38.70     27.17 o
   1  -9  11       43.75       52.70     28.00 o
   2  -9  11      384.68      400.19     60.93 o
   3  -9  11      118.45      114.23     39.54 o
   4  -9  11      360.09      327.53     31.77 o
   5  -9  11       22.72       21.01     28.00 o
   6  -9  11        1.29       -5.76     52.70 o
   7  -9  11       66.75      114.46     35.41 o
   8  -9  11       89.31       93.05     61.76 o
  -8  -8  11       63.53       59.29     34.58 o
  -7  -8  11      227.46      205.86     37.05 o
  -6  -8  11        6.48       19.76     28.00 o
  -5  -8  11       27.70       13.17     46.94 o
  -4  -8  11      239.82      214.09     32.11 o
  -3  -8  11        5.71       -5.76     24.70 o
  -2  -8  11        6.25        7.41     25.53 o
  -1  -8  11      108.48      118.57     29.64 o
   0  -8  11      954.14      911.54     43.64 o
   1  -8  11      348.02      316.20     34.58 o
   2  -8  11       24.11       35.51     19.19 o
   3  -8  11        3.37        5.23     18.02 o
   4  -8  11       17.76       39.72     24.45 o
   5  -8  11      121.85      152.67     20.88 o
   6  -8  11       24.48       25.24     24.29 o
   7  -8  11       16.28       27.35     22.43 o
   8  -8  11       87.68       65.62     22.37 o
   9  -8  11        8.31       15.36     28.91 o
  -9  -7  11        3.60       -0.82     24.70 o
  -8  -7  11      265.68      281.61     30.47 o
  -7  -7  11       16.08       -6.09     15.07 o
  -6  -7  11      346.52      354.73     19.53 o
  -5  -7  11      249.61      232.39     12.83 o
  -4  -7  11       30.48       46.94     26.35 o
  -3  -7  11      663.81      636.51     61.76 o
  -2  -7  11     1070.39     1076.22     69.17 o
  -1  -7  11      243.27      136.69     52.70 o
   0  -7  11     1857.08     2002.58     85.64 o
   1  -7  11     1929.87     2011.64     55.17 o
   2  -7  11      427.34      452.63     24.43 o
   3  -7  11       88.98       86.08     19.50 o
   4  -7  11        0.97       -3.98      7.60 o
   5  -7  11        0.29        2.76      6.16 o
   6  -7  11       42.16       24.16     18.39 o
   7  -7  11        9.91       -8.69     17.80 o
   8  -7  11      228.74      218.21     18.84 o
   9  -7  11       86.14       78.61     24.70 o
  10  -7  11       41.78       17.81     24.49 o
  -9  -6  11       94.94       90.58     19.76 o
  -8  -6  11       33.73       38.70     15.65 o
  -7  -6  11      209.89      238.79     16.47 o
  -6  -6  11       76.17      116.26     51.46 o
  -5  -6  11       44.89       51.30     14.84 o
  -4  -6  11       11.98       15.76      9.17 o
  -3  -6  11     2221.16     2304.78     56.82 o
  -2  -6  11     1031.05     1096.81     41.99 o
  -1  -6  11     1159.84     1134.69     41.99 o
   0  -6  11      249.35      264.32     28.82 o
   1  -6  11      347.57      377.13     55.17 o
   2  -6  11     1232.49     1229.44     37.66 o
   3  -6  11        1.03        1.24     15.72 o
   4  -6  11       12.32       16.00      7.42 o
   5  -6  11      202.08      202.81     14.02 o
   6  -6  11       34.51       33.01     16.41 o
   7  -6  11      487.93      500.87     30.45 o
   8  -6  11       13.32        0.58     12.27 o
   9  -6  11       55.14       35.50     22.62 o
  10  -6  11       80.12       85.61     26.31 o
  -9  -5  11        8.75       15.65     18.12 o
  -8  -5  11       12.35        3.29     15.65 o
  -7  -5  11       14.71       21.41     25.53 o
  -6  -5  11      255.66      205.86     27.17 o
  -5  -5  11      136.02      125.74     17.19 o
  -4  -5  11     1172.67     1133.52     23.15 o
  -3  -5  11        0.15       -2.82      5.86 o
  -2  -5  11      456.91      474.30     31.29 o
  -1  -5  11      564.22      543.46     32.94 o
   0  -5  11      667.33      658.74     31.29 o
   1  -5  11      156.43      166.33     25.53 o
   2  -5  11      201.33      179.43     25.11 o
   3  -5  11     1845.59     1780.86     41.38 o
   4  -5  11     1116.12     1060.84     16.64 o
   5  -5  11       96.28      132.51     13.65 o
   6  -5  11      570.61      543.06     14.39 o
   7  -5  11        6.90        1.05      9.62 o
   8  -5  11      152.76      167.75     18.70 o
   9  -5  11        8.83       16.23     13.14 o
  10  -5  11       37.86       50.41     14.10 o
  11  -5  11       24.89       13.51     33.23 o
  -9  -4  11        0.33      -21.41     21.41 o
  -8  -4  11      434.72      441.36     42.82 o
  -7  -4  11      245.97      228.09     34.58 o
  -6  -4  11      180.05      182.80     18.12 o
  -5  -4  11     1763.34     1753.08     46.94 o
  -4  -4  11        1.86       16.63     16.58 o
  -3  -4  11     2218.73     2242.57     27.31 o
  -2  -4  11      214.61      213.34      8.75 o
  -1  -4  11      368.29      359.91      6.04 o
   0  -4  11     2225.67     2045.40     69.99 o
   1  -4  11     1741.48     1760.49     43.64 o
   2  -4  11      814.84      844.32     11.00 o
   3  -4  11     5664.51     5770.00     54.42 o
   4  -4  11     1122.68     1081.50     25.79 o
   5  -4  11      172.94      189.87      9.66 o
   6  -4  11       46.38       51.30     15.06 o
   7  -4  11        8.10        6.01     10.77 o
   8  -4  11       44.49       43.08     17.07 o
   9  -4  11       39.80       64.21     27.36 o
  10  -4  11       17.96       14.29     14.47 o
  11  -4  11        0.16       17.50     17.26 o
  -9  -3  11       69.13       55.99     24.70 o
  -8  -3  11      362.31      306.32     27.17 o
  -7  -3  11      199.35      210.80     22.23 o
  -6  -3  11      447.89      494.88     38.70 o
  -5  -3  11      133.18      116.10     16.47 o
  -4  -3  11     1469.24     1498.34     33.35 o
  -3  -3  11      347.33      298.93     17.35 o
  -2  -3  11       21.73       10.60      6.52 o
  -1  -3  11      284.63      303.76     10.85 o
   0  -3  11     5041.91     5195.92     46.37 o
   1  -3  11      624.18      637.86     18.94 o
   2  -3  11     1783.80     1833.85     21.06 o
   3  -3  11     1377.99     1313.26     22.14 o
   4  -3  11      143.41      157.42     14.58 o
   5  -3  11       96.13       93.46     12.12 o
   6  -3  11       62.46       87.08      9.19 o
   7  -3  11       47.85       42.28     12.93 o
   8  -3  11        0.39       10.81     10.53 o
   9  -3  11       19.40       10.05     21.40 o
  10  -3  11       66.75       72.96     14.57 o
  11  -3  11        8.32       20.70     19.96 o
  12  -3  11       31.67       31.71     18.15 o
  -9  -2  11       76.20       88.93     46.94 o
  -8  -2  11       24.59       41.17     23.06 o
  -7  -2  11       44.39       37.88     21.41 o
  -6  -2  11      141.77      152.33     35.41 o
  -5  -2  11       79.80      114.46     18.12 o
  -4  -2  11      143.38      138.34     17.29 o
  -3  -2  11      229.94      281.28     21.41 o
  -2  -2  11      290.03      295.69     44.05 o
  -1  -2  11     2685.69     2696.11     25.63 o
   0  -2  11        0.03       -1.43      6.59 o
   1  -2  11     1823.45     1974.80     30.61 o
   2  -2  11      205.87      206.51     11.26 o
   3  -2  11     1084.46     1031.65     12.77 o
   4  -2  11      782.45      769.23     17.59 o
   5  -2  11       21.31       28.86      7.57 o
   6  -2  11      118.13      121.39     11.86 o
   7  -2  11      756.52      699.28     15.92 o
   8  -2  11        9.59       26.19     19.40 o
   9  -2  11      384.62      377.09     19.18 o
  10  -2  11       96.16       69.75     18.86 o
  11  -2  11       44.84       75.36     26.17 o
  12  -2  11       37.44       31.16     16.55 o
  -9  -1  11       21.36       37.88     27.17 o
  -8  -1  11      765.40      800.37     37.88 o
  -7  -1  11      146.94      147.39     45.29 o
  -6  -1  11       72.34       60.11     21.41 o
  -5  -1  11     1227.18     1156.92     34.58 o
  -4  -1  11      770.95      715.56     26.35 o
  -3  -1  11      801.77      774.85     59.70 o
  -2  -1  11     5255.92     5495.94     63.08 o
  -1  -1  11      245.33      231.85     13.02 o
   0  -1  11     4525.96     4649.73     51.23 o
   1  -1  11      242.26      247.14     14.26 o
   2  -1  11     1136.64     1240.97     15.58 o
   3  -1  11     1338.88     1306.21     26.07 o
   4  -1  11     1223.48     1203.70     17.02 o
   5  -1  11     1781.56     1799.35     21.20 o
   6  -1  11     5824.32     5877.25     59.55 o
   7  -1  11        1.27       12.42     11.74 o
   8  -1  11      780.12      661.84     19.52 o
   9  -1  11        9.61        0.25     14.64 o
  10  -1  11       42.54       48.94     14.34 o
  11  -1  11       66.65       83.02     20.35 o
  12  -1  11      229.21      192.95     29.15 o
  13  -1  11       48.80       28.16     26.28 o
  -9   0  11      335.04      303.85     35.41 o
  -8   0  11      114.45       99.63     50.23 o
  -7   0  11        9.71      -19.76     23.88 o
  -6   0  11      260.60      256.91     27.17 o
  -5   0  11     1814.82     1786.84     44.47 o
  -4   0  11      526.63      548.40     26.35 o
  -3   0  11     3457.73     3748.25     62.58 o
  -2   0  11      140.89      145.35     15.34 o
  -1   0  11     2845.74     2811.27    145.75 o
   0   0  11      128.31      147.31     17.80 o
   1   0  11      348.07      318.07     11.47 o
   2   0  11      359.42      378.11     11.83 o
   3   0  11     4278.53     4227.47     55.51 o
   4   0  11       21.61       20.96      7.13 o
   5   0  11     7378.74     7256.50     67.68 o
   6   0  11     1132.66     1091.12     31.23 o
   7   0  11      916.36      909.49     24.29 o
   8   0  11        8.91       10.37     12.33 o
   9   0  11       10.55        7.89     11.70 o
  10   0  11       80.03       77.46     16.70 o
  11   0  11       79.34      104.55     18.99 o
  12   0  11       31.62       12.72     20.08 o
  13   0  11       13.07       29.54     18.05 o
  -9   1  11       14.36        1.65     27.17 o
  -8   1  11      190.75      139.98     32.11 o
  -7   1  11       72.42       94.69     28.82 o
  -6   1  11      686.35      671.92     59.29 o
  -5   1  11       28.03        9.06     37.05 o
  -4   1  11      179.73      307.14     42.82 o
  -3   1  11      279.56      308.79     23.06 o
  -2   1  11     1823.20     1776.14     48.58 o
  -1   1  11       72.16       89.94     10.43 o
   0   1  11       34.58       27.39     17.70 o
   1   1  11     1043.90     1013.38     17.17 o
   2   1  11     3238.28     3277.12     34.92 o
   3   1  11       28.83       21.99      9.70 o
   4   1  11     2516.58     2567.24     34.23 o
   5   1  11        1.79        8.92     12.13 o
   6   1  11      893.48      911.56     35.91 o
   7   1  11      560.64      506.41     19.99 o
   8   1  11       88.43       81.32     14.52 o
   9   1  11        4.52        2.16     11.39 o
  10   1  11       19.49       22.82     13.62 o
  11   1  11        8.99       24.04     16.85 o
  12   1  11      296.68      296.68     34.17 o
  13   1  11       73.40       65.63     23.58 o
  -9   2  11       44.45       55.99     58.46 o
  -8   2  11      140.47      169.63     60.11 o
  -7   2  11       57.38       92.22     30.47 o
  -6   2  11      136.32      135.04     30.47 o
  -5   2  11     1006.12      973.29     39.52 o
  -4   2  11      105.44      107.05     23.88 o
  -3   2  11      297.26      278.32     24.70 o
  -2   2  11     3220.36     3068.10     48.58 o
  -1   2  11      843.48      660.05    136.28 o
   0   2  11     1800.88     1772.04     28.41 o
   1   2  11    10047.03    10222.40    136.69 o
   2   2  11       96.24      111.82     12.76 o
   3   2  11     3116.80     3270.60     28.73 o
   4   2  11      126.78      153.85     10.38 o
   5   2  11     1832.92     1804.58     21.32 o
   6   2  11        0.23        2.42     11.54 o
   7   2  11      195.38      192.54     14.58 o
   8   2  11      668.05      624.72     25.36 o
   9   2  11     1254.64     1217.97     26.13 o
  10   2  11        8.75        2.95     12.49 o
  11   2  11      329.22      302.73     21.30 o
  12   2  11      131.24      128.31     26.91 o
  13   2  11        1.08       -4.94     27.17 o
  14   2  11        1.65        4.94     30.47 o
  -9   3  11       19.62       13.17     32.94 o
  -8   3  11      210.06      223.15     37.88 o
  -7   3  11       99.89      156.45     60.11 o
  -6   3  11     2045.09     1950.70     88.11 o
  -5   3  11      592.77      566.52     60.93 o
  -4   3  11       89.98       95.52     45.29 o
  -2   3  11     3123.55     3147.97     47.76 o
  -1   3  11      595.85      475.07    276.67 o
   0   3  11     6983.32     7681.43     75.70 o
   1   3  11     1604.32     1537.33     31.52 o
   2   3  11     3931.05     4061.19     46.87 o
   3   3  11        2.98        6.74      7.52 o
   4   3  11      168.18      141.53     12.06 o
   5   3  11      181.97      166.77     16.99 o
   6   3  11     1448.10     1543.02     26.28 o
   7   3  11      609.75      574.91     21.31 o
   8   3  11     4240.02     4042.30     46.31 o
   9   3  11       82.93      101.94     23.06 o
  10   3  11      230.49      195.02     19.17 o
  11   3  11       18.35       26.08     16.86 o
  12   3  11        3.26       14.10     15.83 o
  13   3  11      106.60      104.17     22.81 o
  14   3  11       61.44       40.78     24.37 o
  -8   4  11       39.45       55.17     34.58 o
  -7   4  11      101.23      158.92     34.58 o
  -6   4  11        4.76       12.35     28.82 o
  -5   4  11      398.26      384.54     36.23 o
  -4   4  11       52.27       26.35     25.53 o
  -1   4  11     2189.38        0.82     19.76 o
   0   4  11     1550.73     1495.95     29.53 o
   1   4  11     1930.32     1921.65     27.88 o
   2   4  11      368.99      373.58     15.63 o
   3   4  11        1.04        5.52      7.02 o
   4   4  11     2054.21     2011.82     24.66 o
   5   4  11     4299.45     4350.63     39.25 o
   6   4  11       76.86      121.39     15.80 o
   7   4  11     3568.84     3322.72     37.91 o
   8   4  11      126.05      157.95     16.89 o
   9   4  11      562.46      584.09     25.16 o
  10   4  11       52.12       59.12     16.42 o
  11   4  11      104.05       78.55     18.09 o
  12   4  11        1.57      -10.08     27.25 o
  13   4  11       58.68       55.83     21.34 o
  14   4  11      103.50      173.63     44.03 o
  -8   5  11        0.17       33.76     34.58 o
  -7   5  11      272.22      256.09     40.35 o
  -6   5  11      104.95       93.87     33.76 o
  -5   5  11      521.88      619.22     41.17 o
  -4   5  11      369.39      474.30     37.88 o
  -1   5  11       77.79       66.89     23.06 o
   0   5  11     2764.61     2802.61    117.34 o
   1   5  11     6449.97     6450.06     65.83 o
   2   5  11      383.99      368.81     44.88 o
   3   5  11     2937.48     2938.82     58.46 o
   4   5  11     9587.29     9736.04     82.82 o
   5   5  11      264.54      284.97     14.78 o
   6   5  11     1985.52     2110.51     54.15 o
   7   5  11      174.45      160.00     18.50 o
   8   5  11      112.33      143.50     20.62 o
   9   5  11      264.45      290.96     18.77 o
  10   5  11      150.83      188.32     16.18 o
  11   5  11       79.63       95.56     19.73 o
  12   5  11       13.84       21.60     16.46 o
  13   5  11        6.33       -9.48     20.16 o
  14   5  11       75.81      102.11     32.94 o
  -6   6  11       27.88        9.06     31.29 o
  -5   6  11      363.54      489.12     41.99 o
  -4   6  11      107.42      121.87     32.94 o
  -1   6  11     1093.50     1141.27     24.70 o
   0   6  11     1577.19     1585.71     22.23 o
   1   6  11     2784.31     2690.99     67.11 o
   2   6  11     1634.13     1650.94     30.47 o
   4   6  11     1394.61     1378.30     18.68 o
   5   6  11     2806.77     3076.23     42.33 o
   6   6  11      161.90      167.68     19.80 o
   7   6  11     1097.21     1047.42     19.17 o
   8   6  11       50.82       52.93     10.70 o
   9   6  11       31.81       28.38     12.50 o
  10   6  11      275.45      337.65     37.08 o
  11   6  11      434.45      457.52     39.47 o
  12   6  11        4.95      -10.26     17.76 o
  13   6  11      107.27      113.33     19.27 o
  14   6  11        1.61       -7.35     17.44 o
  -5   7  11        7.01      -18.12     31.29 o
  -4   7  11      863.88      785.55     46.94 o
  -1   7  11       17.86       24.70      9.29 o
   0   7  11      617.79      574.25     24.29 o
   1   7  11      189.07      151.76      8.65 o
   2   7  11     1629.70     1909.53     52.70 o
   3   7  11     1019.38     1009.52     41.17 o
   4   7  11     2378.64     2480.17     86.46 o
   5   7  11      720.44      687.23     28.06 o
   6   7  11     1650.58     1718.67     31.87 o
   7   7  11      662.66      654.44     15.74 o
   8   7  11      541.48      576.59     21.64 o
   9   7  11      113.87      103.16     19.40 o
  10   7  11     3232.29     3156.05     80.12 o
  11   7  11        1.10       14.44     18.05 o
  12   7  11      140.80      126.01     20.20 o
  13   7  11       24.62       -2.29     26.24 o
  14   7  11        0.24       -8.20     18.75 o
  -5   8  11        5.56      -31.29     59.29 o
  -4   8  11      233.70      196.80     65.05 o
  -1   8  11     1491.73     1465.15     60.93 o
   0   8  11      464.72      403.48     60.11 o
   1   8  11     1718.50     1761.32     80.70 o
   2   8  11      670.22      666.15     37.88 o
   3   8  11     3104.33     3003.87     66.70 o
   4   8  11     1999.62     2014.93     54.35 o
   5   8  11       67.67       86.38      7.59 o
   6   8  11     1517.24     1486.03     22.96 o
   7   8  11     5228.16     5197.09     51.98 o
   8   8  11        9.76       11.58     16.12 o
   9   8  11     1303.86     1247.13     26.24 o
  10   8  11       29.66       30.74     14.56 o
  11   8  11        2.35       -9.70     13.96 o
  12   8  11       16.33        3.59     25.74 o
  13   8  11      146.19      152.35     27.37 o
  14   8  11       40.00       53.63     27.07 o
  -5   9  11      190.81      164.69     69.99 o
  -4   9  11       38.89       78.23     60.93 o
  -2   9  11      927.87        7.41      5.76 o
  -1   9  11       46.70       28.82     30.47 o
   0   9  11     2305.59     2371.48     61.76 o
   1   9  11      333.72      353.25     34.58 o
   2   9  11     1090.81     1000.47     41.99 o
   3   9  11     1622.22     1552.16     49.41 o
   4   9  11     1028.41     1128.92     44.47 o
   5   9  11      107.22      120.22     56.82 o
   6   9  11     4116.48     4079.82     39.73 o
   7   9  11      101.12      110.96     14.99 o
   8   9  11      492.68      525.93     14.23 o
   9   9  11       36.29       21.62     10.60 o
  10   9  11       21.34        4.58     12.07 o
  11   9  11        6.70      -17.15     38.42 o
  12   9  11       24.99       16.01     28.15 o
  13   9  11       50.81       15.86     30.72 o
  14   9  11       30.47       50.26     48.62 o
  -5  10  11      179.38      258.56     76.58 o
  -4  10  11        4.17        1.65     30.47 o
  -2  10  11        0.61        4.94     30.47 o
  -1  10  11      976.17     1101.75     50.23 o
   0  10  11      113.73       94.69     32.94 o
   1  10  11        1.75        9.06     27.17 o
   2  10  11        4.23       37.88     28.00 o
   3  10  11      452.68      401.83     36.23 o
   4  10  11      412.34      363.96     36.23 o
   5  10  11     1879.17     1964.70     57.64 o
   6  10  11        1.98        3.08      4.83 o
   7  10  11     1102.35     1097.70     23.08 o
   8  10  11       52.12       71.89      9.02 o
   9  10  11     1453.44     1389.85     23.88 o
  10  10  11       10.69       11.53     11.20 o
  11  10  11       18.23       32.60     22.99 o
  12  10  11       14.74       29.40     29.98 o
  13  10  11      618.48      600.89     45.70 o
  14  10  11        2.24       53.23     27.35 o
  -5  11  11      130.88      134.22     78.23 o
  -4  11  11      169.65      117.75     40.35 o
  -2  11  11      263.06      279.14     41.17 o
  -1  11  11      240.88      240.44     40.35 o
   0  11  11      170.42      157.28     36.23 o
   1  11  11      329.27      306.32     39.52 o
   2  11  11      416.30      443.01     39.52 o
   3  11  11      105.97       93.05     31.29 o
   4  11  11      296.59      371.37     36.23 o
   5  11  11       80.02       82.34     32.11 o
   6  11  11      382.80      289.02     36.23 o
   7  11  11       82.77      110.23      7.74 o
   8  11  11      407.23      366.21     15.81 o
   9  11  11      169.81      197.47     12.15 o
  10  11  11      283.29      352.85     77.81 o
  11  11  11        9.51       18.12     22.71 o
  12  11  11      715.32      697.58     36.39 o
  13  11  11       57.20       44.66     27.07 o
  14  11  11        9.27      -10.70     65.87 o
  -4  12  11      156.52      200.92     45.29 o
  -3  12  11       65.86       50.23     39.52 o
  -2  12  11      100.18       96.34     38.70 o
  -1  12  11       90.70      111.99     65.05 o
   0  12  11       10.67       46.11     33.76 o
   1  12  11     1082.37     1214.56     55.99 o
   2  12  11       28.19       13.17     29.64 o
   3  12  11      646.02      763.32     43.64 o
   4  12  11       55.30       35.41     29.64 o
   5  12  11      757.67      684.27     43.64 o
   6  12  11      686.28      690.03     42.82 o
   7  12  11       98.05       88.48      5.91 o
   8  12  11       10.82       13.63      9.92 o
   9  12  11      609.83      634.37     43.75 o
  10  12  11       20.24       17.34     27.59 o
  11  12  11       72.32       56.24     30.36 o
  12  12  11       15.65      -15.24     28.98 o
  13  12  11        2.34       -9.88     25.04 o
  -3  13  11        2.25      -38.70     41.99 o
  -2  13  11       86.60      113.63     41.99 o
  -1  13  11        4.49        9.06     33.76 o
   0  13  11      373.78      483.35     77.40 o
   1  13  11        0.12       18.12     34.58 o
   2  13  11      678.18      773.20     47.76 o
   3  13  11        0.49       41.17     32.11 o
   4  13  11       44.91       41.17     30.47 o
   5  13  11       14.44       34.58     30.47 o
   6  13  11      229.36      239.62     36.23 o
   7  13  11        7.78      -16.47     30.47 o
   8  13  11     1018.06      872.40     36.20 o
   9  13  11        4.53        5.15      7.70 o
  10  13  11        2.03        4.72     27.01 o
  11  13  11       23.20       60.93     25.04 o
  12  13  11      123.75      106.96     35.00 o
  13  13  11        0.20       14.95     25.91 o
  -2  14  11      155.66      195.15     81.52 o
  -1  14  11       60.77       33.76     37.88 o
   0  14  11       19.75       40.35     37.05 o
   1  14  11      268.27      230.56     74.11 o
   2  14  11      122.47      125.98     38.70 o
   3  14  11       52.03       98.81     36.23 o
   4  14  11      216.58      209.15     37.05 o
   5  14  11      249.53      288.20     39.52 o
   6  14  11       43.92       65.05     33.76 o
   7  14  11      318.77      412.54     40.35 o
   8  14  11        0.12      -17.29     66.70 o
   9  14  11       72.72       97.95     25.91 o
  10  14  11        6.91       -6.40     22.69 o
  11  14  11       61.73       61.08     32.73 o
  12  14  11        0.07       10.53     25.02 o
  -1  15  11       90.26      135.87     77.40 o
   0  15  11      196.09      255.26     46.11 o
   1  15  11       88.85      121.04     40.35 o
   2  15  11       18.75       39.52     65.87 o
   3  15  11        7.22       29.64     34.58 o
   4  15  11      430.01      534.41     46.11 o
   5  15  11       53.31       30.47     34.58 o
   6  15  11      153.25      184.45     38.70 o
   7  15  11        4.12       -2.47     29.64 o
   8  15  11       65.17       79.05     35.41 o
   9  15  11       21.52       13.42     23.27 o
  10  15  11        0.90       15.23     23.87 o
  11  15  11       25.09       10.24     36.64 o
   1  16  11       69.86       70.81     41.99 o
   2  16  11       30.48       14.82     65.05 o
   3  16  11      277.40      452.06     81.52 o
   4  16  11        5.14       18.94     35.41 o
   5  16  11      166.59      247.03     41.99 o
   6  16  11        8.99        4.12     31.29 o
   7  16  11       91.19       36.23     35.41 o
   8  16  11       73.87       79.87     37.05 o
   9  16  11       18.47        3.29     32.11 o
  10  16  11       26.20      -25.62     25.62 o
   3  17  11       13.99       32.11     67.52 o
   4  17  11       61.46       14.00     37.05 o
   5  17  11       72.86       84.81     39.52 o
   6  17  11        0.11       -5.76     33.76 o
   7  17  11      154.64      173.74     41.17 o
   8  17  11       96.57      138.34     41.17 o
   9  17  11        2.29        9.88     35.41 o
  -4 -12  12       52.37       68.34     60.11 o
  -3 -12  12       28.42       46.11     32.94 o
  -2 -12  12        2.01       41.17     32.94 o
  -1 -12  12       29.82        4.94     29.64 o
   2 -12  12       59.67       24.70     31.29 o
   3 -12  12       28.48        0.82     28.82 o
  -5 -11  12        7.18        9.06     31.29 o
  -4 -11  12      351.35      298.08     41.99 o
  -3 -11  12      365.46      440.53     40.35 o
  -2 -11  12        0.32      -59.29     59.29 o
  -1 -11  12      356.43      265.14     37.88 o
   0 -11  12       10.50       25.53     29.64 o
   1 -11  12       66.80       65.05     32.11 o
   2 -11  12        0.14       24.70     29.64 o
   3 -11  12        2.21       45.29     31.29 o
   4 -11  12       75.47       73.40     24.70 o
   5 -11  12       15.79        9.06     32.11 o
  -6 -10  12       70.59       81.52     35.41 o
  -5 -10  12       85.05      112.81     36.23 o
  -4 -10  12      603.10      644.75     74.93 o
  -3 -10  12      193.04      186.10     36.23 o
  -2 -10  12       24.43       34.58     29.64 o
  -1 -10  12       15.10       18.12     28.82 o
   0 -10  12       15.76       32.94     28.82 o
   1 -10  12       11.54       30.47     28.82 o
   2 -10  12        6.90       -6.59     27.17 o
   3 -10  12        3.62       15.66     20.94 o
   4 -10  12       10.35       -1.08     35.78 o
   5 -10  12       29.13        5.35     21.54 o
   6 -10  12       25.47       22.23     33.76 o
  -7  -9  12      111.59      152.33     37.05 o
  -6  -9  12       42.44       71.64     33.76 o
  -5  -9  12       95.60       80.70     56.82 o
  -4  -9  12       17.62       33.76     30.47 o
  -3  -9  12       12.53       36.23     29.64 o
  -2  -9  12      223.86      223.15     56.82 o
   1  -9  12       20.43       12.35     48.58 o
   2  -9  12       16.79       31.29     49.41 o
   3  -9  12       14.45       37.53     25.53 o
   4  -9  12        0.89       -2.70     24.15 o
   5  -9  12       84.97       92.71     28.79 o
   6  -9  12       71.63       51.05     33.76 o
   7  -9  12       90.03      167.98     37.88 o
  -7  -8  12       50.37      105.40     33.76 o
  -6  -8  12      192.30      148.22     34.58 o
  -5  -8  12        1.04       18.12     28.00 o
  -4  -8  12      230.47      214.92     57.64 o
  -3  -8  12        6.77      -13.17     46.94 o
  -2  -8  12       43.51       52.70     28.00 o
  -1  -8  12      600.34      676.86     39.52 o
   0  -8  12      980.40      974.94     44.47 o
   1  -8  12       80.28      119.40     31.29 o
   2  -8  12     1483.54     1579.34     52.70 o
   3  -8  12        9.95        0.90     18.33 o
   4  -8  12      262.62      318.10     25.04 o
   5  -8  12        2.08       10.29     19.80 o
   6  -8  12       20.40       15.65     51.88 o
   7  -8  12       57.63       45.29     32.94 o
   8  -8  12      111.93      104.58     62.58 o
  -7  -7  12      138.36      186.10     61.76 o
  -6  -7  12        3.31       20.59     28.82 o
  -5  -7  12      280.58      275.03     58.46 o
  -4  -7  12      103.27      117.75     29.64 o
  -3  -7  12        6.73       -2.47     24.70 o
  -2  -7  12      515.34      538.52     36.23 o
  -1  -7  12     2577.33     2576.51     64.23 o
   0  -7  12       55.60       58.46     28.82 o
   1  -7  12     2159.40     2219.14     59.29 o
   2  -7  12       84.87      144.92     30.47 o
   3  -7  12       15.45        5.79     21.86 o
   4  -7  12      281.16      319.91     23.87 o
   5  -7  12      238.09      221.82     10.94 o
   6  -7  12      106.30      123.82     22.64 o
   7  -7  12      134.93      121.80     16.06 o
   8  -7  12       16.51       28.65     20.52 o
   9  -7  12        0.06       -4.41     20.59 o
  -8  -6  12        0.32        0.00     12.35 o
  -7  -6  12       45.17       35.16     12.09 o
  -6  -6  12       21.91       22.47     17.01 o
  -5  -6  12       85.40       65.01     16.06 o
  -4  -6  12      136.89      131.64      8.90 o
  -3  -6  12      498.84      431.48     59.29 o
  -2  -6  12      900.80      988.94     65.87 o
  -1  -6  12        9.70        7.41     41.99 o
   0  -6  12      166.55      133.40     49.41 o
   2  -6  12      168.98      173.74     51.05 o
   3  -6  12       10.42       14.77     21.50 o
   4  -6  12        2.74       10.02      6.18 o
   5  -6  12       47.57       29.80     11.61 o
   6  -6  12       21.44       13.43     13.97 o
   7  -6  12       23.81       16.52     17.41 o
   8  -6  12      143.74      180.14     35.41 o
   9  -6  12       27.34       19.64     15.57 o
  10  -6  12       52.55       35.60     24.85 o
  -8  -5  12      101.49       69.99     18.12 o
  -7  -5  12        4.47        7.41     23.88 o
  -6  -5  12      643.97      690.21     24.92 o
  -5  -5  12      269.77      307.44     21.22 o
  -4  -5  12      357.71      371.91     16.42 o
  -3  -5  12      898.54      892.32     39.66 o
  -2  -5  12       74.53       51.05     24.70 o
  -1  -5  12       73.33       63.40     23.88 o
   0  -5  12        1.05       11.53     21.41 o
   1  -5  12      132.72      128.46     25.53 o
   2  -5  12      190.15      198.30     24.15 o
   3  -5  12      305.51      292.26     26.91 o
   4  -5  12       14.33       15.88      6.18 o
   5  -5  12      590.74      589.76     13.21 o
   6  -5  12      181.16      154.97     16.73 o
   7  -5  12      127.37      160.13     20.09 o
   8  -5  12      119.00      121.21     17.88 o
   9  -5  12       12.71        7.54     12.78 o
  10  -5  12        0.01        7.00     13.24 o
  -9  -4  12      232.19      282.44     26.35 o
  -8  -4  12       19.39       32.94     19.76 o
  -7  -4  12        9.46       22.23     28.82 o
  -6  -4  12      589.55      617.57     23.06 o
  -5  -4  12      127.30      122.77     18.52 o
  -4  -4  12      390.88      407.65     19.39 o
  -3  -4  12      230.77      222.10      7.00 o
  -2  -4  12      381.53      377.53      9.56 o
  -1  -4  12        6.44        7.56      2.71 o
   0  -4  12        2.97       -6.59     18.94 o
   1  -4  12      668.95      735.32     32.11 o
[truncated: 118,878 more chars]
